# Supplementary material for: Integrated Omics Analyses Identify Key Pathways Involved in Petiole Rigidity Formation in Sacred Lotus
Source: Int J Mol Sci. 2020 Jul 18;21(14):5087. doi: 10.3390/ijms21145087 (PMC7404260; doi:10.3390/ijms21145087)
Supplement: Supplementary file 1 [file ijms-21-05087-s001.zip]

Archive with 12 entries (12 files):
- Fig.S1.jpg
- Fig.S2.jpg
- Fig.S3.jpg
- Fig.S4.jpg
- Fig.S5.jpg
- Fig.S6.jpg
- Suplementary table1.xlsx
- Suplementary table2.xlsx
- Suplementary table3.xlsx
- Suplementary table4.xlsx
- Suplementary table5.xlsx
- Suplementary table6.xls
