# Supplementary material for: Integrated Omics Analyses Identify Key Pathways Involved in Petiole Rigidity Formation in Sacred Lotus
Source: Int J Mol Sci. 2020 Jul 18;21(14):5087. doi: 10.3390/ijms21145087 (PMC7404260; doi:10.3390/ijms21145087)
Supplement: Supplementary file 1 [file ijms-21-05087-s001.zip › Suplementary table1.xlsx]

## Sheet: TableS1
Table S1 A total of 1422 DEGs in IFP and IVP were identified
ID	Name	LOG2(IVP/IFP)	RNA&Protein
NNU_00369-RA	PREDICTED: peroxidase 57-like [Nelumbo nucifera]	-8.46878	core gene
NNU_00376-RA	PREDICTED: UMP-CMP kinase 3-like [Nelumbo nucifera]	1.66544	core gene
NNU_00569-RA	PREDICTED: AP2/ERF and B3 domain-containing transcription factor RAV1-like [Nelumbo nucifera]	-3.95527	core gene
NNU_01146-RA	PREDICTED: allene oxide synthase, chloroplastic [Nelumbo nucifera]	-1.31972	core gene
NNU_01581-RA	PREDICTED: bifunctional epoxide hydrolase 2 [Nelumbo nucifera]	-3.51234	core gene
NNU_01721-RA	PREDICTED: probable pectinesterase/pectinesterase inhibitor 51 [Nelumbo nucifera]	-1.60125	core gene
NNU_01727-RA	PREDICTED: serine carboxypeptidase-like 42 [Nelumbo nucifera]	-3.1336	core gene
NNU_01736-RA	PREDICTED: peroxidase 43-like isoform X1 [Nelumbo nucifera]	-2.40278	core gene
NNU_02064-RA	PREDICTED: peroxidase 51 [Nelumbo nucifera]	-6.54903	core gene
NNU_02536-RA	PREDICTED: pathogenesis-related protein 1A-like [Nelumbo nucifera]	-8.5497	core gene
NNU_02664-RA	PREDICTED: 1-aminocyclopropane-1-carboxylate oxidase 5 [Nelumbo nucifera]	-4.99747	core gene
NNU_02934-RA	PREDICTED: uncharacterized protein LOC105126277 [Populus euphratica]	-4.18971	core gene
NNU_02973-RA	PREDICTED: dirigent protein 22-like [Nelumbo nucifera]	-1.98066	core gene
NNU_03504-RA	PREDICTED: probable LRR receptor-like serine/threonine-protein kinase At1g53440 isoform X1 [Nelumbo nucifera]	-1.8536	core gene
NNU_03514-RA	PREDICTED: probable leucine-rich repeat receptor-like serine/threonine-protein kinase At3g14840 [Nelumbo nucifera]	-2.88015	core gene
NNU_04048-RA	PREDICTED: peroxidase P7-like [Nelumbo nucifera]	-4.27835	core gene
NNU_04050-RA	PREDICTED: peroxidase P7-like [Nelumbo nucifera]	-3.20522	core gene
NNU_04265-RA	PREDICTED: peroxidase 56-like, partial [Solanum tuberosum]	-5.64647	core gene
NNU_04572-RA	PREDICTED: chorismate mutase 3, chloroplastic-like [Nelumbo nucifera]	1.25752	core gene
NNU_04855-RA	PREDICTED: leucine-rich repeat receptor protein kinase EXS [Nelumbo nucifera]	-1.9625	core gene
NNU_05427-RA	PREDICTED: cytochrome P450 734A1 [Nelumbo nucifera]	-1.5327	core gene
NNU_05530-RA	PREDICTED: ent-kaurene oxidase, chloroplastic [Nelumbo nucifera]	-1.06295	core gene
NNU_05806-RA	PREDICTED: uncharacterized protein LOC104605016 [Nelumbo nucifera]	11.2939	core gene
NNU_05869-RA	PREDICTED: nicotianamine synthase [Nelumbo nucifera]	-4.80777	core gene
NNU_06149-RA	PREDICTED: basic 7S globulin-like [Nelumbo nucifera]	-1.85868	core gene
NNU_06617-RA	PREDICTED: CDGSH iron-sulfur domain-containing protein NEET [Nelumbo nucifera]	1.30001	core gene
NNU_07171-RA	PREDICTED: HIPL1 protein-like isoform X1 [Nelumbo nucifera]	-1.98028	core gene
NNU_07226-RA	PREDICTED: aldose 1-epimerase-like [Nelumbo nucifera]	-1.54786	core gene
NNU_07711-RA	PREDICTED: universal stress protein A-like protein [Nelumbo nucifera]	-1.06027	core gene
NNU_07875-RA	PREDICTED: 1-aminocyclopropane-1-carboxylate oxidase 5-like [Nelumbo nucifera]	-2.0599	core gene
NNU_08104-RA	PREDICTED: purple acid phosphatase [Nelumbo nucifera]	-1.30004	core gene
NNU_08477-RA	Pyruvate decarboxylase isozyme 2 [Aegilops tauschii]	-2.13222	core gene
NNU_08519-RA	PREDICTED: epidermis-specific secreted glycoprotein EP1-like [Nelumbo nucifera]	-4.71438	core gene
NNU_08520-RA	PREDICTED: epidermis-specific secreted glycoprotein EP1-like [Nelumbo nucifera]	-3.11812	core gene
NNU_08522-RA	PREDICTED: epidermis-specific secreted glycoprotein EP1-like [Nelumbo nucifera]	-1.98998	core gene
NNU_08832-RA	PREDICTED: probable rhamnose biosynthetic enzyme 1 [Nelumbo nucifera]	1.25422	core gene
NNU_09125-RA	PREDICTED: GDSL esterase/lipase At1g09390-like [Nelumbo nucifera]	-1.09449	core gene
NNU_09302-RA	PREDICTED: protein STRUBBELIG-RECEPTOR FAMILY 3-like isoform X1 [Nelumbo nucifera]	1.18034	core gene
NNU_09609-RA	PREDICTED: basic endochitinase-like [Nelumbo nucifera]	2.133	core gene
NNU_09610-RA	PREDICTED: endochitinase A-like [Nelumbo nucifera]	-5.79175	core gene
NNU_09852-RA	PREDICTED: germin-like protein 5-1 [Nelumbo nucifera]	-1.68883	core gene
NNU_09885-RA	PREDICTED: WEB family protein At3g02930, chloroplastic-like [Nelumbo nucifera]	1.92224	core gene
NNU_10542-RA	PREDICTED: xyloglucan galactosyltransferase KATAMARI1-like [Nelumbo nucifera]	-1.73557	core gene
NNU_10867-RA	PREDICTED: alpha-L-arabinofuranosidase 1-like [Nelumbo nucifera]	-2.14366	core gene
NNU_10906-RA	PREDICTED: uncharacterized protein LOC100251187, partial [Vitis vinifera]	-4.93844	core gene
NNU_10910-RA	PREDICTED: germin-like protein subfamily 1 member 20 [Populus euphratica]	-2.84051	core gene
NNU_11181-RA	PREDICTED: D-amino-acid transaminase, chloroplastic-like [Nelumbo nucifera]	-2.80989	core gene
NNU_11196-RA	PREDICTED: peroxidase P7-like [Nelumbo nucifera]	-9.03822	core gene
NNU_11213-RA	PREDICTED: fasciclin-like arabinogalactan protein 13 [Nelumbo nucifera]	-3.19401	core gene
NNU_11254-RA	PREDICTED: GDSL esterase/lipase At5g45950-like [Nelumbo nucifera]	7.81659	core gene
NNU_11358-RA	hypothetical protein VITISV_006396 [Vitis vinifera]	-4.1159	core gene
NNU_11632-RA	PREDICTED: acidic endochitinase-like [Nelumbo nucifera]	-1.77145	core gene
NNU_11941-RA	PREDICTED: beta-fructofuranosidase, insoluble isoenzyme CWINV3-like isoform X1 [Nelumbo nucifera]	-2.65052	core gene
NNU_12088-RA	PREDICTED: jacalin-related lectin 3-like [Nelumbo nucifera]	-2.27618	core gene
NNU_12151-RA	PREDICTED: acidic mammalian chitinase-like [Nelumbo nucifera]	-5.46686	core gene
NNU_12327-RA	PREDICTED: soluble inorganic pyrophosphatase-like [Nelumbo nucifera]	1.45929	core gene
NNU_12348-RA	PREDICTED: aquaporin TIP1-3-like [Nelumbo nucifera]	-1.94831	core gene
NNU_12931-RA	PREDICTED: uclacyanin-3 [Nelumbo nucifera]	-6.58014	core gene
NNU_12934-RA	PREDICTED: thioredoxin-like protein CXXS1 [Nelumbo nucifera]	-2.51062	core gene
NNU_12986-RA	PREDICTED: peroxidase P7-like [Nelumbo nucifera]	-4.77313	core gene
NNU_13080-RA	PREDICTED: pyruvate decarboxylase 2 [Nelumbo nucifera]	-1.77427	core gene
NNU_13190-RA	PREDICTED: peroxidase 21-like [Nelumbo nucifera]	-4.9261	core gene
NNU_13325-RA	PREDICTED: uncharacterized protein LOC104604195 [Nelumbo nucifera]	-1.71477	core gene
NNU_13468-RA	PREDICTED: probable leucine-rich repeat receptor-like protein kinase At2g28990 [Nelumbo nucifera]	-6.51258	core gene
NNU_13474-RA	PREDICTED: peroxidase 10 [Nelumbo nucifera]	-4.56234	core gene
NNU_13661-RA	PREDICTED: uncharacterized protein LOC104607374 [Nelumbo nucifera]	-2.17125	core gene
NNU_13717-RA	PREDICTED: peroxidase 73-like [Nelumbo nucifera]	-2.27471	core gene
NNU_13906-RA	PREDICTED: universal stress protein A-like protein isoform X2 [Nelumbo nucifera]	-4.44051	core gene
NNU_14065-RA	PREDICTED: ABC transporter C family member 4-like isoform X2 [Nelumbo nucifera]	-1.38197	core gene
NNU_14261-RA	PREDICTED: uncharacterized protein LOC104609533 [Nelumbo nucifera]	-2.93059	core gene
NNU_14561-RA	PREDICTED: 21 kDa protein-like [Nelumbo nucifera]	-3.48544	core gene
NNU_14590-RA	PREDICTED: protein ASPARTIC PROTEASE IN GUARD CELL 2-like [Nelumbo nucifera]	-1.2379	core gene
NNU_14733-RA	PREDICTED: probable mitochondrial chaperone BCS1-B [Nelumbo nucifera]	1.22732	core gene
NNU_15029-RA	PREDICTED: xyloglucan endotransglucosylase/hydrolase protein 22-like [Nelumbo nucifera]	1.92067	core gene
NNU_15505-RA	PREDICTED: putative leucine-rich repeat receptor-like protein kinase At2g19210 [Nelumbo nucifera]	-2.18733	core gene
NNU_15645-RA	PREDICTED: serine carboxypeptidase-like 45 isoform X1 [Nelumbo nucifera]	-1.99094	core gene
NNU_15718-RA	PREDICTED: GDSL esterase/lipase At5g45920-like [Nelumbo nucifera]	-2.51074	core gene
NNU_15968-RA	PREDICTED: glycerophosphodiester phosphodiesterase GDPDL4 [Nelumbo nucifera]	1.73078	core gene
NNU_16408-RA	PREDICTED: probable xyloglucan endotransglucosylase/hydrolase protein 8 [Nelumbo nucifera]	2.05747	core gene
NNU_16780-RA	PREDICTED: probable LRR receptor-like serine/threonine-protein kinase At5g48740 isoform X1 [Nelumbo nucifera]	-1.79805	core gene
NNU_17036-RA	PREDICTED: epidermis-specific secreted glycoprotein EP1-like [Nelumbo nucifera]	-3.71131	core gene
NNU_17418-RA	PREDICTED: protein PLANT CADMIUM RESISTANCE 2-like [Nelumbo nucifera]	-4.64096	core gene
NNU_17880-RA	PREDICTED: probable fructokinase-1 [Nelumbo nucifera]	1.58324	core gene
NNU_17907-RA	PREDICTED: endochitinase PR4-like [Nelumbo nucifera]	-5.52995	core gene
NNU_17908-RA	Endochitinase PR4 [Medicago truncatula]	-3.96569	core gene
NNU_18232-RA	PREDICTED: 21 kDa protein-like [Nelumbo nucifera]	-3.42126	core gene
NNU_18248-RA	PREDICTED: beta-fructofuranosidase, soluble isoenzyme I-like [Nelumbo nucifera]	2.29102	core gene
NNU_18395-RA	PREDICTED: endoplasmin homolog [Nelumbo nucifera]	1.52733	core gene
NNU_18449-RA	PREDICTED: mavicyanin-like [Nelumbo nucifera]	-5.04943	core gene
NNU_18461-RA	PREDICTED: aspartic proteinase-like protein 1 [Nelumbo nucifera]	-2.76999	core gene
NNU_18571-RA	PREDICTED: aquaporin PIP1-1-like [Nelumbo nucifera]	2.62277	core gene
NNU_18816-RA	PREDICTED: target of Myb protein 1-like isoform X2 [Nelumbo nucifera]	-2.32702	core gene
NNU_18882-RA	PREDICTED: peptide-N4-(N-acetyl-beta-glucosaminyl)asparagine amidase A-like [Nelumbo nucifera]	-0.894332	core gene
NNU_18910-RA	PREDICTED: lichenase-like, partial [Nelumbo nucifera]	-5.10214	core gene
NNU_19061-RA	PREDICTED: GDSL esterase/lipase At5g03610-like [Nelumbo nucifera]	-3.23555	core gene
NNU_19242-RA	PREDICTED: beta-glucosidase 18-like [Nelumbo nucifera]	1.23202	core gene
NNU_20229-RA	PREDICTED: peroxidase N1-like [Nelumbo nucifera]	-2.67298	core gene
NNU_20450-RA	PREDICTED: fruit protein pKIWI501-like [Nelumbo nucifera]	3.36689	core gene
NNU_20666-RA	PREDICTED: protein PLANT CADMIUM RESISTANCE 2-like [Nelumbo nucifera]	-3.03477	core gene
NNU_20688-RA	PREDICTED: probable inactive receptor kinase RLK902 [Nelumbo nucifera]	1.68629	core gene
NNU_20912-RA	PREDICTED: beta-galactosidase [Nelumbo nucifera]	1.63924	core gene
NNU_21187-RA	PREDICTED: sugar transport protein 14 [Nelumbo nucifera]	-4.93772	core gene
NNU_21247-RA	PREDICTED: cysteine-rich repeat secretory protein 55-like [Nelumbo nucifera]	-2.78691	core gene
NNU_21294-RA	PREDICTED: chlorophyll a-b binding protein CP29.2, chloroplastic [Nelumbo nucifera]	1.16256	core gene
NNU_21496-RA	PREDICTED: aldehyde dehydrogenase family 2 member C4-like [Nelumbo nucifera]	-4.72121	core gene
NNU_21521-RA	PREDICTED: probable strigolactone esterase D14 homolog [Nelumbo nucifera]	-3.94664	core gene
NNU_22007-RA	PREDICTED: leucine-rich repeat receptor-like serine/threonine/tyrosine-protein kinase SOBIR1 [Nelumbo nucifera]	-3.08214	core gene
NNU_22068-RA	PREDICTED: cytochrome P450 71A1-like [Nelumbo nucifera]	-1.67778	core gene
NNU_22076-RA	PREDICTED: nucleoside diphosphate kinase 2, chloroplastic [Nelumbo nucifera]	-0.9085	core gene
NNU_22154-RA	PREDICTED: uncharacterized protein LOC104591705 isoform X6 [Nelumbo nucifera]	-1.64054	core gene
NNU_22445-RA	PREDICTED: glucan 1,3-beta-glucosidase A-like [Nelumbo nucifera]	-6.90175	core gene
NNU_22690-RA	PREDICTED: phospho-2-dehydro-3-deoxyheptonate aldolase 1, chloroplastic-like [Nelumbo nucifera]	-1.80157	core gene
NNU_22938-RA	PREDICTED: chitinase 5-like, partial [Nelumbo nucifera]	-7.3438	core gene
NNU_22939-RA	PREDICTED: chitinase 5-like [Nelumbo nucifera]	-5.09857	core gene
NNU_22984-RA	PREDICTED: putative serine/threonine-protein kinase [Nelumbo nucifera]	-1.85402	core gene
NNU_23047-RA	PREDICTED: probable LRR receptor-like serine/threonine-protein kinase At1g56130 [Nelumbo nucifera]	-2.06134	core gene
NNU_23056-RA	PREDICTED: CBS domain-containing protein CBSX3, mitochondrial-like [Nelumbo nucifera]	-1.33742	core gene
NNU_23204-RA	PREDICTED: major allergen Pru ar 1-like [Nelumbo nucifera]	-5.7944	core gene
NNU_23337-RA	PREDICTED: cationic peroxidase 1-like [Nelumbo nucifera]	-3.95338	core gene
NNU_23413-RA	PREDICTED: ATP sulfurylase 1, chloroplastic [Nelumbo nucifera]	-1.84975	core gene
NNU_23452-RA	PREDICTED: 3-ketoacyl-CoA synthase 19-like [Nelumbo nucifera]	9.31809	core gene
NNU_23568-RA	PREDICTED: putative leucine-rich repeat receptor-like protein kinase At2g19210 isoform X3 [Nelumbo nucifera]	-3.23437	core gene
NNU_23854-RA	PREDICTED: glutathione S-transferase U17-like [Nelumbo nucifera]	-1.386	core gene
NNU_23877-RA	PREDICTED: probable cinnamyl alcohol dehydrogenase 6 [Nelumbo nucifera]	3.64906	core gene
NNU_24191-RA	PREDICTED: flavonoid 3&apos;,5&apos;-hydroxylase 2-like [Nelumbo nucifera]	-3.00787	core gene
NNU_24508-RA	PREDICTED: probable leucine-rich repeat receptor-like protein kinase At5g49770 isoform X1 [Nelumbo nucifera]	-5.42603	core gene
NNU_24512-RA	PREDICTED: probable leucine-rich repeat receptor-like protein kinase At5g49770 [Nelumbo nucifera]	-3.17686	core gene
NNU_24784-RA	PREDICTED: pathogenesis-related protein 1-like [Nelumbo nucifera]	-6.52588	core gene
NNU_25077-RA	PREDICTED: germin-like protein subfamily T member 2 [Nelumbo nucifera]	-4.94204	core gene
NNU_25094-RA	PREDICTED: HIPL1 protein [Nelumbo nucifera]	-2.12594	core gene
NNU_25692-RA	PREDICTED: germin-like protein subfamily T member 2 [Nelumbo nucifera]	-5.41993	core gene
NNU_25816-RA	PREDICTED: pyruvate dehydrogenase E1 component subunit beta-like isoform X1 [Nelumbo nucifera]	1.2557	core gene
NNU_26318-RA	PREDICTED: EG45-like domain containing protein [Nelumbo nucifera]	-2.0285	core gene
NNU_26340-RA	PREDICTED: early nodulin-93-like [Nelumbo nucifera]	-1.10564	core gene
NNU_26683-RA	PREDICTED: probable leucine-rich repeat receptor-like serine/threonine-protein kinase At3g14840-like [Fragaria vesca subsp. vesca]	-2.96121	core gene
NNU_00012-RA	PREDICTED: protein TIFY 5A-like [Nelumbo nucifera]	3.32137
NNU_00043-RA	PREDICTED: phospholipase A1-Igamma1, chloroplastic-like [Nelumbo nucifera]	-2.04538
NNU_00047-RA	PREDICTED: tyrosine/DOPA decarboxylase 2-like [Nelumbo nucifera]	-3.50971
NNU_00065-RA	PREDICTED: CTP synthase-like isoform X2 [Nelumbo nucifera]	-0.97956
NNU_00099-RA	PREDICTED: uncharacterized protein LOC104589186 [Nelumbo nucifera]	-1.26531
NNU_00111-RA	PREDICTED: actin cytoskeleton-regulatory complex protein PAN1-like [Nelumbo nucifera]	-4.74266
NNU_00118-RA	PREDICTED: cyclin-D3-2 [Nelumbo nucifera]	-2.72354
NNU_00218-RA	PREDICTED: probable methyltransferase PMT24 [Nelumbo nucifera]	1.16434
NNU_00220-RA	PREDICTED: uncharacterized protein LOC104612096 [Nelumbo nucifera]	-2.146
NNU_00226-RA	PREDICTED: E3 ubiquitin-protein ligase ATL41-like [Nelumbo nucifera]	-2.05704
NNU_00243-RA	PREDICTED: GDSL esterase/lipase At1g28610-like [Nelumbo nucifera]	-3.09098
NNU_00244-RA	PREDICTED: GDSL esterase/lipase At1g28570-like [Nelumbo nucifera]	1.38667
NNU_00246-RA	PREDICTED: malate dehydrogenase, mitochondrial [Nelumbo nucifera]	1.24207
NNU_00303-RA	PREDICTED: uncharacterized protein LOC104586047 [Nelumbo nucifera]	-2.11041
NNU_00315-RA	PREDICTED: ABC transporter B family member 11-like [Nelumbo nucifera]	-1.54748
NNU_00359-RA	PREDICTED: E3 ubiquitin-protein ligase ATL4-like [Nelumbo nucifera]	-3.15097
NNU_00399-RA	PREDICTED: protein NRT1/ PTR FAMILY 7.3-like [Nelumbo nucifera]	-4.84231
NNU_00404-RA	PREDICTED: ent-kaurenoic acid oxidase 2-like [Nelumbo nucifera]	3.70167
NNU_00410-RA	PREDICTED: uncharacterized protein LOC104606454 isoform X2 [Nelumbo nucifera]	-1.45093
NNU_00413-RA	PREDICTED: NAC domain-containing protein 19-like [Nelumbo nucifera]	-3.35251
NNU_00424-RA	PREDICTED: uncharacterized protein LOC104606493 [Nelumbo nucifera]	-1.20835
NNU_00427-RA	PREDICTED: putative DNA-binding protein ESCAROLA [Nelumbo nucifera]	-5.16766
NNU_00438-RA	PREDICTED: delta(7)-sterol-C5(6)-desaturase-like isoform X2 [Nelumbo nucifera]	2.45694
NNU_00461-RA	PREDICTED: myb-related protein MYBAS2-like [Nelumbo nucifera]	-6.47745
NNU_00463-RA	PREDICTED: transcription factor bHLH75-like [Nelumbo nucifera]	-5.19698
NNU_00476-RA	PREDICTED: caffeoylshikimate esterase-like [Nelumbo nucifera]	-1.4716
NNU_00477-RA	PREDICTED: synaptotagmin-5 [Nelumbo nucifera]	-1.53573
NNU_00491-RA	PREDICTED: LOB domain-containing protein 41-like [Nelumbo nucifera]	-2.58757
NNU_00504-RA	PREDICTED: 3-ketoacyl-CoA synthase 6-like [Nelumbo nucifera]	3.09236
NNU_00526-RA	PREDICTED: aluminum-activated malate transporter 9 [Nelumbo nucifera]	1.4708
NNU_00534-RA	PREDICTED: protein PLANT CADMIUM RESISTANCE 7-like [Nelumbo nucifera]	-7.74873
NNU_00539-RA	PREDICTED: transcription factor TGA2-like isoform X1 [Nelumbo nucifera]	2.47294
NNU_00543-RA	PREDICTED: CTL-like protein DDB_G0274487 isoform X1 [Nelumbo nucifera]	-1.73614
NNU_00549-RA	PREDICTED: putative disease resistance protein RGA3 [Nelumbo nucifera]	-2.2515
NNU_00580-RA	PREDICTED: leucoanthocyanidin reductase-like [Nelumbo nucifera]	1.80876
NNU_00623-RA	PREDICTED: probable isoprenylcysteine alpha-carbonyl methylesterase ICMEL2 isoform X1 [Nelumbo nucifera]	1.85334
NNU_00628-RA	PREDICTED: putative phospholipid-transporting ATPase 9 [Nelumbo nucifera]	-2.01489
NNU_00650-RA	PREDICTED: probable arabinose 5-phosphate isomerase [Nelumbo nucifera]	1.40384
NNU_00653-RA	PREDICTED: protein CUP-SHAPED COTYLEDON 3-like [Nelumbo nucifera]	-1.39771
NNU_00742-RA	PREDICTED: zinc transporter 8-like [Nelumbo nucifera]	-2.45386
NNU_00745-RA	PREDICTED: zinc transporter 8-like [Nelumbo nucifera]	-3.35768
NNU_00757-RA	PREDICTED: transcription factor MYB114-like [Nelumbo nucifera]	-1.68612
NNU_00782-RA	PREDICTED: cytochrome P450 714C2-like [Nelumbo nucifera]	-4.80432
NNU_00903-RA	PREDICTED: cytochrome P450 89A2-like [Nelumbo nucifera]	-1.38826
NNU_00949-RA	PREDICTED: abscisic acid receptor PYL12-like [Nelumbo nucifera]	-4.01512
NNU_00983-RA	PREDICTED: protein MKS1 [Nelumbo nucifera]	-3.13426
NNU_00997-RA	PREDICTED: G-type lectin S-receptor-like serine/threonine-protein kinase RLK1 [Nelumbo nucifera]	-3.29641
NNU_00999-RA	PREDICTED: gibberellin receptor GID1C-like [Nelumbo nucifera]	-2.09668
NNU_01065-RA	PREDICTED: arogenate dehydratase/prephenate dehydratase 6, chloroplastic-like [Nelumbo nucifera]	-2.63578
NNU_01082-RA	PREDICTED: enolase 1-like [Nelumbo nucifera]	1.90152
NNU_01094-RA	PREDICTED: AP-2 complex subunit alpha-1-like isoform X2 [Nelumbo nucifera]	1.38142
NNU_01178-RA	PREDICTED: clathrin light chain 2-like [Nelumbo nucifera]	1.28389
NNU_01238-RA	PREDICTED: uncharacterized protein LOC104611001 [Nelumbo nucifera]	-5.23703
NNU_01268-RA	PREDICTED: probable serine/threonine-protein kinase NAK [Nelumbo nucifera]	-1.04199
NNU_01296-RA	PREDICTED: zinc finger protein CONSTANS-LIKE 13-like isoform X1 [Nelumbo nucifera]	-1.69887
NNU_01302-RA	PREDICTED: receptor protein kinase CLAVATA1-like [Nelumbo nucifera]	-1.8107
NNU_01310-RA	PREDICTED: signal peptidase complex catalytic subunit SEC11C-like [Nelumbo nucifera]	-2.42092
NNU_01353-RA	PREDICTED: uncharacterized protein PAM68-like [Nelumbo nucifera]	-3.13668
NNU_01378-RA	PREDICTED: respiratory burst oxidase homolog protein A [Nelumbo nucifera]	-2.2617
NNU_01384-RA	PREDICTED: uncharacterized protein LOC104600249 [Nelumbo nucifera]	-7.24381
NNU_01385-RA	PREDICTED: anthocyanidin 5,3-O-glucosyltransferase-like [Nelumbo nucifera]	-3.18967
NNU_01405-RA	PREDICTED: delta(8)-fatty-acid desaturase-like [Nelumbo nucifera]	1.58785
NNU_01441-RA	PREDICTED: arabinogalactan peptide 20-like [Nelumbo nucifera]	1.50955
NNU_01481-RA	PREDICTED: ethylene-responsive transcription factor ERF061 [Nelumbo nucifera]	1.33774
NNU_01549-RA	PREDICTED: tetrahydrocannabinolic acid synthase-like [Nelumbo nucifera]	-1.43538
NNU_01562-RA	PREDICTED: transcription factor bHLH93-like [Nelumbo nucifera]	-3.6783
NNU_01569-RA	PREDICTED: glutamyl-tRNA reductase 1, chloroplastic-like [Nelumbo nucifera]	1.61173
NNU_01580-RA	PREDICTED: 3-epi-6-deoxocathasterone 23-monooxygenase-like isoform X1 [Nelumbo nucifera]	3.01183
NNU_01585-RA	PREDICTED: bifunctional epoxide hydrolase 2-like [Nelumbo nucifera]	-3.863
NNU_01591-RA	PREDICTED: peroxidase 5-like [Nelumbo nucifera]	-8.10967
NNU_01604-RA	PREDICTED: uncharacterized membrane protein At3g27390-like isoform X2 [Nelumbo nucifera]	-1.46698
NNU_01637-RA	PREDICTED: ABC transporter G family member 15-like [Nelumbo nucifera]	8.03743
NNU_01641-RA	PREDICTED: CTL-like protein DDB_G0274487 [Nelumbo nucifera]	-2.5653
NNU_01645-RA	PREDICTED: putative wall-associated receptor kinase-like 11 [Nelumbo nucifera]	-1.86007
NNU_01652-RA	PREDICTED: uncharacterized protein LOC104613417 isoform X2 [Nelumbo nucifera]	-2.38909
NNU_01655-RA	PREDICTED: disease resistance protein RGA2-like [Nelumbo nucifera]	-1.25207
NNU_01692-RA	PREDICTED: anthocyanidin 3-O-glucosyltransferase 2-like [Nelumbo nucifera]	-5.18321
NNU_01697-RA	PREDICTED: alpha carbonic anhydrase 4-like [Nelumbo nucifera]	1.92807
NNU_01700-RA	PREDICTED: cytokinin dehydrogenase 9-like [Nelumbo nucifera]	-3.92576
NNU_01783-RA	PREDICTED: uncharacterized protein LOC104433794 [Eucalyptus grandis]	2.33975
NNU_01899-RA	PREDICTED: nudix hydrolase 12, mitochondrial-like [Nelumbo nucifera]	-4.87178
NNU_01906-RA	PREDICTED: sterol 14-demethylase-like [Nelumbo nucifera]	1.32246
NNU_01924-RA	PREDICTED: ethylene-responsive transcription factor ERF113 [Nelumbo nucifera]	-3.73719
NNU_01935-RA	PREDICTED: inactive leucine-rich repeat receptor-like protein kinase CORYNE [Nelumbo nucifera]	-1.43616
NNU_01957-RA	PREDICTED: acyl carrier protein 1, chloroplastic-like [Nelumbo nucifera]	1.32404
NNU_01958-RA	PREDICTED: serine carboxypeptidase-like 45 [Nelumbo nucifera]	-2.52406
NNU_01982-RA	PREDICTED: NAC transcription factor 25-like [Nelumbo nucifera]	-1.60991
NNU_02021-RA	PREDICTED: 11-beta-hydroxysteroid dehydrogenase 1B-like [Nelumbo nucifera]	9.29647
NNU_02049-RA	PREDICTED: non-specific phospholipase C6-like [Nelumbo nucifera]	-2.11321
NNU_02057-RA	PREDICTED: histidine kinase 3 isoform X2 [Nelumbo nucifera]	-1.04543
NNU_02096-RA	PREDICTED: cytochrome P450 94B3-like [Nelumbo nucifera]	-9
NNU_02136-RA	PREDICTED: uncharacterized protein LOC104592947 [Nelumbo nucifera]	-3.2173
NNU_02145-RA	PREDICTED: lysine histidine transporter 1-like [Nelumbo nucifera]	-2.24158
NNU_02165-RA	PREDICTED: LON peptidase N-terminal domain and RING finger protein 3-like [Nelumbo nucifera]	-2.60783
NNU_02264-RA	PREDICTED: dual specificity protein phosphatase 1-like [Nelumbo nucifera]	-1.44681
NNU_02293-RA	PREDICTED: peroxidase 5-like [Nelumbo nucifera]	3.51488
NNU_02353-RA	PREDICTED: shaggy-related protein kinase epsilon-like isoform X1 [Nelumbo nucifera]	-1.06432
NNU_02371-RA	PREDICTED: carbonic anhydrase 2-like isoform X2 [Nelumbo nucifera]	-2.2861
NNU_02407-RA	PREDICTED: probable alpha,alpha-trehalose-phosphate synthase [UDP-forming] 9 [Nelumbo nucifera]	-1.54265
NNU_02423-RA	PREDICTED: aspartic proteinase CDR1-like [Nelumbo nucifera]	-3.55148
NNU_02425-RA	PREDICTED: protein ASPARTIC PROTEASE IN GUARD CELL 2-like [Nelumbo nucifera]	-2.70153
NNU_02459-RA	PREDICTED: abscisic acid 8&apos;-hydroxylase 1-like, partial [Nelumbo nucifera]	-1.54034
NNU_02495-RA	PREDICTED: uncharacterized protein LOC104603981 [Nelumbo nucifera]	-4.31732
NNU_02512-RA	PREDICTED: probable protein phosphatase 2C 52 [Nelumbo nucifera]	1.20382
NNU_02514-RA	PREDICTED: cyclic nucleotide-gated ion channel 1-like [Nelumbo nucifera]	-1.56636
NNU_02521-RA	PREDICTED: putative RING-H2 finger protein ATL21A isoform X1 [Nelumbo nucifera]	-2.34359
NNU_02595-RA	PREDICTED: IAA-amino acid hydrolase ILR1-like 6 [Nelumbo nucifera]	9.67963
NNU_02608-RA	PREDICTED: protein disulfide-isomerase [Nelumbo nucifera]	1.33239
NNU_02653-RA	PREDICTED: probable receptor-like protein kinase At1g11050 [Nelumbo nucifera]	-4.17349
NNU_02654-RA	PREDICTED: ultraviolet-B receptor UVR8-like isoform X1 [Nelumbo nucifera]	-1.97043
NNU_02734-RA	PREDICTED: 9-cis-epoxycarotenoid dioxygenase NCED1, chloroplastic-like [Nelumbo nucifera]	3.10033
NNU_02767-RA	PREDICTED: cytokinin riboside 5&apos;-monophosphate phosphoribohydrolase LOG1-like [Nelumbo nucifera]	-3.58477
NNU_02773-RA	PREDICTED: guanylate kinase 2-like [Nelumbo nucifera]	1.13574
NNU_02829-RA	hypothetical protein SELMODRAFT_405021 [Selaginella moellendorffii]	-6.43257
NNU_02830-RA	PREDICTED: extensin-2-like [Nelumbo nucifera]	-3.88668
NNU_02844-RA	PREDICTED: anthocyanin 5-aromatic acyltransferase-like [Nelumbo nucifera]	-1.78667
NNU_02860-RA	PREDICTED: ras-related protein RABA4d [Nelumbo nucifera]	1.46725
NNU_02866-RA	PREDICTED: cytochrome P450 93A2-like [Nelumbo nucifera]	-1.98108
NNU_02881-RA	PREDICTED: transcription factor HBP-1b(c38)-like [Nelumbo nucifera]	-2.53256
NNU_02903-RA	PREDICTED: squamosa promoter-binding-like protein 17 [Nelumbo nucifera]	1.41436
NNU_02932-RA	PREDICTED: actin-3-like [Nelumbo nucifera]	1.9977
NNU_02944-RA	PREDICTED: thioredoxin-like 3-1, chloroplastic isoform X2 [Nelumbo nucifera]	-1.36513
NNU_02986-RA	PREDICTED: putative GPI-anchored protein PB15E9.01c [Nelumbo nucifera]	-1.30873
NNU_03004-RA	PREDICTED: uncharacterized protein LOC104597645 [Nelumbo nucifera]	-5.1513
NNU_03041-RA	PREDICTED: myosin-12-like [Nelumbo nucifera]	1.41973
NNU_03097-RA	PREDICTED: probable apyrase 1 [Nelumbo nucifera]	1.27908
NNU_03126-RA	PREDICTED: uncharacterized protein LOC104585881 [Nelumbo nucifera]	1.24562
NNU_03146-RA	PREDICTED: uncharacterized protein LOC104585899 [Nelumbo nucifera]	-6.48949
NNU_03189-RA	PREDICTED: oxysterol-binding protein-related protein 4C [Nelumbo nucifera]	-2.62254
NNU_03193-RA	PREDICTED: L-type lectin-domain containing receptor kinase S.1 [Nelumbo nucifera]	-9
NNU_03202-RA	PREDICTED: uncharacterized protein LOC104611729 [Nelumbo nucifera]	-0.990323
NNU_03224-RA	PREDICTED: cytochrome P450 71A9-like [Nelumbo nucifera]	4.54919
NNU_03230-RA	PREDICTED: proline-rich receptor-like protein kinase PERK1 [Nelumbo nucifera]	-1.7945
NNU_03253-RA	PREDICTED: glutathione S-transferase F11-like [Nelumbo nucifera]	-5.81607
NNU_03279-RA	PREDICTED: lignin-forming anionic peroxidase-like [Nelumbo nucifera]	-5.6878
NNU_03280-RA	PREDICTED: lignin-forming anionic peroxidase-like [Nelumbo nucifera]	-4.57293
NNU_03287-RA	PREDICTED: uncharacterized serine-rich protein C215.13-like [Nelumbo nucifera]	-2.65237
NNU_03302-RA	PREDICTED: probable LRR receptor-like serine/threonine-protein kinase At4g08850 [Nelumbo nucifera]	-3.85634
NNU_03321-RA	PREDICTED: fe(2+) transport protein 1-like [Nelumbo nucifera]	-5.4016
NNU_03336-RA	PREDICTED: 2-methyl-6-phytyl-1,4-hydroquinone methyltransferase, chloroplastic-like [Nelumbo nucifera]	8.00851
NNU_03352-RA	PREDICTED: GDSL esterase/lipase At5g55050-like [Nelumbo nucifera]	1.87792
NNU_03366-RA	PREDICTED: uncharacterized protein LOC104612791 [Nelumbo nucifera]	3.21765
NNU_03373-RA	PREDICTED: CASP-like protein 2D1 [Nelumbo nucifera]	1.8422
NNU_03374-RA	PREDICTED: probable beta-1,3-galactosyltransferase 2 isoform X1 [Nelumbo nucifera]	1.32059
NNU_03383-RA	PREDICTED: transcription factor CPC-like [Nelumbo nucifera]	-2.14366
NNU_03397-RA	PREDICTED: uncharacterized GPI-anchored protein At1g61900-like [Nelumbo nucifera]	1.1442
NNU_03410-RA	PREDICTED: 15.4 kDa class V heat shock protein-like [Nelumbo nucifera]	-1.93751
NNU_03461-RA	PREDICTED: WAT1-related protein At1g44800-like [Nelumbo nucifera]	-6.25704
NNU_03506-RA	PREDICTED: probable LRR receptor-like serine/threonine-protein kinase At1g53440 isoform X1 [Nelumbo nucifera]	-1.13472
NNU_03525-RA	PREDICTED: 60S ribosomal protein L18a-like protein [Nelumbo nucifera]	-1.08396
NNU_03538-RA	PREDICTED: lipase-like PAD4 [Nelumbo nucifera]	-1.48667
NNU_03597-RA	PREDICTED: probable WRKY transcription factor 49 [Nelumbo nucifera]	-4.29126
NNU_03602-RA	PREDICTED: zinc transporter 1 [Nelumbo nucifera]	-9
NNU_03621-RA	PREDICTED: L-type lectin-domain containing receptor kinase IV.1-like [Nelumbo nucifera]	-7.50355
NNU_03634-RA	PREDICTED: L-type lectin-domain containing receptor kinase IV.1-like [Nelumbo nucifera]	-3.46647
NNU_03651-RA	PREDICTED: putative DNA-binding protein ESCAROLA [Nelumbo nucifera]	-5.45672
NNU_03660-RA	PREDICTED: protein phosphatase 2C 37-like [Nelumbo nucifera]	1.20137
NNU_03666-RA	PREDICTED: methylsterol monooxygenase 2-2 isoform X2 [Nelumbo nucifera]	1.75142
NNU_03687-RA	PREDICTED: putative receptor protein kinase ZmPK1 [Nelumbo nucifera]	-1.91317
NNU_03690-RA	PREDICTED: ammonium transporter 3 member 1-like [Nicotiana sylvestris]	-2.66493
NNU_03710-RA	PREDICTED: copper transporter 2-like [Nelumbo nucifera]	-6.52127
NNU_03714-RA	PREDICTED: acetolactate synthase 3, chloroplastic [Nelumbo nucifera]	-0.740341
NNU_03741-RA	PREDICTED: reticulon-like protein B12 [Nelumbo nucifera]	1.78722
NNU_03745-RA	PREDICTED: uncharacterized protein LOC104601190 isoform X1 [Nelumbo nucifera]	-1.56155
NNU_03760-RA	peptide transporter, putative [Ricinus communis]	-2.17371
NNU_03793-RA	PREDICTED: lactosylceramide 4-alpha-galactosyltransferase-like [Nelumbo nucifera]	-3.07119
NNU_03831-RA	PREDICTED: isocitrate dehydrogenase [NAD] catalytic subunit 5, mitochondrial-like [Nelumbo nucifera]	1.3196
NNU_03839-RA	PREDICTED: BEL1-like homeodomain protein 4 [Nelumbo nucifera]	1.28825
NNU_03840-RA	PREDICTED: kiwellin-like [Nelumbo nucifera]	-3.6862
NNU_03862-RA	PREDICTED: BTB/POZ domain-containing protein At5g48800-like isoform X2 [Nelumbo nucifera]	-1.45405
NNU_03869-RA	Os01g0911900 [Oryza sativa Japonica Group]	1.57323
NNU_03904-RA	PREDICTED: uncharacterized protein At1g66480-like [Nelumbo nucifera]	-3.62833
NNU_03905-RA	PREDICTED: U-box domain-containing protein 11-like [Nelumbo nucifera]	1.59502
NNU_03978-RA	PREDICTED: transcription factor MYB90-like [Nelumbo nucifera]	-2.5776
NNU_03980-RA	PREDICTED: phosphomethylethanolamine N-methyltransferase-like [Nelumbo nucifera]	-1.64201
NNU_03986-RA	PREDICTED: probable ADP-ribosylation factor GTPase-activating protein AGD11 [Nelumbo nucifera]	-2.39547
NNU_03987-RA	PREDICTED: uncharacterized protein At4g22758 [Nelumbo nucifera]	1.16378
NNU_03988-RA	PREDICTED: glutathione S-transferase DHAR3, chloroplastic [Nelumbo nucifera]	1.95272
NNU_04012-RA	PREDICTED: zinc finger protein CONSTANS-LIKE 9-like [Nelumbo nucifera]	2.0997
NNU_04013-RA	PREDICTED: probable carboxylesterase 15 [Nelumbo nucifera]	-1.23337
NNU_04018-RA	PREDICTED: putative 12-oxophytodienoate reductase 11 [Nelumbo nucifera]	-1.71947
NNU_04022-RA	PREDICTED: farnesyl pyrophosphate synthase 1-like [Nelumbo nucifera]	1.31685
NNU_04030-RA	PREDICTED: uncharacterized protein LOC104589726 [Nelumbo nucifera]	-1.75882
NNU_04036-RA	PREDICTED: leucine-rich repeat receptor-like protein FASCIATED EAR2 [Nelumbo nucifera]	2.17864
NNU_04046-RA	uncharacterized protein LOC100501273 [Zea mays]	-4.93397
NNU_04047-RA	uncharacterized protein LOC100501273 [Zea mays]	-2.97011
NNU_04067-RA	PREDICTED: uncharacterized protein LOC104585808 [Nelumbo nucifera]	-1.191
NNU_04075-RA	PREDICTED: non-lysosomal glucosylceramidase isoform X1 [Nelumbo nucifera]	-1.1055
NNU_04083-RA	PREDICTED: disease resistance protein RPM1-like [Nelumbo nucifera]	-2.40129
NNU_04084-RA	PREDICTED: putative vesicle-associated membrane protein 726 [Nelumbo nucifera]	-3.21639
NNU_04085-RA	PREDICTED: protein SULFUR DEFICIENCY-INDUCED 1-like [Nelumbo nucifera]	-2.56459
NNU_04106-RA	PREDICTED: phenylalanine ammonia-lyase-like [Nelumbo nucifera]	-2.14108
NNU_04109-RA	PREDICTED: microsomal glutathione S-transferase 3-like [Nelumbo nucifera]	-3.05509
NNU_04124-RA	PREDICTED: cytochrome P450 87A3-like [Nelumbo nucifera]	-1.76079
NNU_04142-RA	PREDICTED: bifunctional L-3-cyanoalanine synthase/cysteine synthase 1, mitochondrial [Nelumbo nucifera]	-1.65761
NNU_04156-RA	PREDICTED: calmodulin-binding receptor-like cytoplasmic kinase 2 [Nelumbo nucifera]	-1.22392
NNU_04203-RA	PREDICTED: probable LRR receptor-like serine/threonine-protein kinase At4g29180 [Nelumbo nucifera]	-3.8008
NNU_04208-RA	PREDICTED: transcription factor MYB24-like [Nelumbo nucifera]	-1.72852
NNU_04209-RA	PREDICTED: meiotic nuclear division protein 1 homolog isoform X2 [Nelumbo nucifera]	2.12025
NNU_04212-RA	PREDICTED: zinc finger CCCH domain-containing protein 20 [Nelumbo nucifera]	-2.08586
NNU_04305-RA	PREDICTED: cysteine-rich receptor-like protein kinase 25 [Nelumbo nucifera]	-1.70047
NNU_04306-RA	PREDICTED: uncharacterized protein LOC104590604 [Nelumbo nucifera]	-1.64386
NNU_04310-RA	PREDICTED: putative receptor-like protein kinase At4g00960 isoform X1 [Nelumbo nucifera]	-4.59802
NNU_04346-RA	PREDICTED: enolase 1, chloroplastic-like [Nelumbo nucifera]	-1.21874
NNU_04352-RA	PREDICTED: strictosidine synthase 3-like [Nelumbo nucifera]	-5.93915
NNU_04402-RA	PREDICTED: transcription factor BIM2 isoform X4 [Nelumbo nucifera]	1.45251
NNU_04404-RA	PREDICTED: L-type lectin-domain containing receptor kinase IV.1-like [Nelumbo nucifera]	4.45711
NNU_04464-RA	PREDICTED: protein LONGIFOLIA 2-like [Nelumbo nucifera]	1.77673
NNU_04481-RA	PREDICTED: serine carboxypeptidase-like 25 [Nelumbo nucifera]	-1.543
NNU_04492-RA	PREDICTED: ureide permease 2-like [Nelumbo nucifera]	-0.957993
NNU_04501-RA	PREDICTED: probable methyltransferase PMT5 [Nelumbo nucifera]	1.14678
NNU_04516-RA	PREDICTED: beta-glucosidase 6 [Nelumbo nucifera]	-1.38993
NNU_04530-RA	PREDICTED: SNAP25 homologous protein SNAP33-like [Nelumbo nucifera]	-1.55392
NNU_04562-RA	PREDICTED: pentatricopeptide repeat-containing protein At4g21065-like [Nelumbo nucifera]	-1.41427
NNU_04577-RA	PREDICTED: probable LRR receptor-like serine/threonine-protein kinase At1g74360 [Nelumbo nucifera]	-1.98006
NNU_04619-RA	PREDICTED: phosphate transporter PHO1 homolog 3-like isoform X1 [Nelumbo nucifera]	-1.8404
NNU_04624-RA	PREDICTED: actin [Nelumbo nucifera]	1.29624
NNU_04634-RA	PREDICTED: NAC domain-containing protein 100-like [Nelumbo nucifera]	-1.72383
NNU_04657-RA	PREDICTED: uncharacterized protein LOC104598115 [Nelumbo nucifera]	-5.00288
NNU_04663-RA	PREDICTED: vacuolar amino acid transporter 1-like [Nelumbo nucifera]	-4.40914
NNU_04669-RA	PREDICTED: aquaporin NIP2-1-like [Nelumbo nucifera]	-2.00441
NNU_04770-RA	PREDICTED: putative invertase inhibitor [Nelumbo nucifera]	-3.73597
NNU_04776-RA	PREDICTED: putative wall-associated receptor kinase-like 16 [Nelumbo nucifera]	-4.80087
NNU_04783-RA	PREDICTED: ammonium transporter 3 member 1-like [Nelumbo nucifera]	-2.67233
NNU_04784-RA	PREDICTED: flavonol synthase/flavanone 3-hydroxylase-like [Nelumbo nucifera]	-3.01404
NNU_04793-RA	PREDICTED: L-type lectin-domain containing receptor kinase IX.1-like [Nelumbo nucifera]	-3.24609
NNU_04794-RA	PREDICTED: wall-associated receptor kinase 5-like [Nelumbo nucifera]	-1.59136
NNU_04795-RA	PREDICTED: LOW QUALITY PROTEIN: wall-associated receptor kinase 2-like [Nelumbo nucifera]	-8.05688
NNU_04796-RA	PREDICTED: LOW QUALITY PROTEIN: wall-associated receptor kinase 2-like [Nelumbo nucifera]	-7.31073
NNU_04817-RA	PREDICTED: putative wall-associated receptor kinase-like 16 [Nelumbo nucifera]	-7.60286
NNU_04854-RA	PREDICTED: dihydrolipoyllysine-residue acetyltransferase component 5 of pyruvate dehydrogenase complex, chloroplastic [Nelumbo nucifera]	1.20132
NNU_04867-RA	PREDICTED: uncharacterized protein LOC104596777 [Nelumbo nucifera]	-4.82518
NNU_04880-RA	PREDICTED: probable disease resistance RPP8-like protein 2 [Nelumbo nucifera]	-3.17032
NNU_04886-RA	PREDICTED: putative disease resistance protein RGA3 [Nelumbo nucifera]	-2.48773
NNU_04888-RA	PREDICTED: cytochrome P450 714C2-like [Nelumbo nucifera]	3.34438
NNU_04903-RA	PREDICTED: BURP domain-containing protein 6-like [Nelumbo nucifera]	-1.85184
NNU_04956-RA	PREDICTED: probable disease resistance protein At4g27220 isoform X1 [Nelumbo nucifera]	-1.82736
NNU_04981-RA	PREDICTED: beta-Amyrin Synthase 1-like, partial [Nelumbo nucifera]	-4.63371
NNU_05007-RA	PREDICTED: pectinesterase/pectinesterase inhibitor PPE8B [Nelumbo nucifera]	2.33534
NNU_05018-RA	PREDICTED: uncharacterized protein LOC104609259 [Nelumbo nucifera]	-1.81287
NNU_05034-RA	PREDICTED: serine/threonine-protein kinase At5g01020-like [Nelumbo nucifera]	-4.65365
NNU_05036-RA	PREDICTED: cytochrome P450 71A1-like [Nelumbo nucifera]	-2.46539
NNU_05105-RA	PREDICTED: myb-related protein Zm38-like [Nelumbo nucifera]	-2.05229
NNU_05106-RA	PREDICTED: cytochrome P450 72A15-like [Nelumbo nucifera]	-1.18221
NNU_05108-RA	PREDICTED: myb-related protein Myb4-like [Nelumbo nucifera]	3.43795
NNU_05126-RA	PREDICTED: uncharacterized protein LOC104609402 [Nelumbo nucifera]	-2.49909
NNU_05127-RA	PREDICTED: uncharacterized protein LOC104609402 [Nelumbo nucifera]	-3.70506
NNU_05128-RA	PREDICTED: nuclear transcription factor Y subunit A-3-like [Nelumbo nucifera]	-1.26466
NNU_05129-RA	PREDICTED: phenylalanine ammonia-lyase-like [Nelumbo nucifera]	-3.63712
NNU_05143-RA	PREDICTED: probable inositol transporter 2 [Nelumbo nucifera]	-2.31532
NNU_05158-RA	PREDICTED: putative expansin-A17 isoform X1 [Nelumbo nucifera]	-8.55405
NNU_05160-RA	PREDICTED: putative expansin-A17 [Nelumbo nucifera]	-4.55411
NNU_05199-RA	PREDICTED: serine/threonine-protein kinase CTR1-like [Nelumbo nucifera]	-2.65883
NNU_05277-RA	PREDICTED: cytokinin dehydrogenase 5-like [Nelumbo nucifera]	-3.7553
NNU_05312-RA	PREDICTED: omega-hydroxypalmitate O-feruloyl transferase-like [Nelumbo nucifera]	-2.79947
NNU_05314-RA	PREDICTED: cyclin-T1-4-like [Nelumbo nucifera]	-1.34066
NNU_05315-RA	PREDICTED: bifunctional nuclease 2-like isoform X1 [Nelumbo nucifera]	-1.30705
NNU_05325-RA	PREDICTED: salicylate carboxymethyltransferase [Nelumbo nucifera]	-5.21226
NNU_05348-RA	PREDICTED: uncharacterized protein LOC104595663 [Nelumbo nucifera]	-1.36112
NNU_05349-RA	PREDICTED: transcription factor HBI1-like isoform X1 [Nelumbo nucifera]	-2.10303
NNU_05380-RA	PREDICTED: uncharacterized protein At1g01500 [Nelumbo nucifera]	-3.54608
NNU_05401-RA	PREDICTED: uncharacterized protein LOC104595716 isoform X1 [Nelumbo nucifera]	-1.66405
NNU_05413-RA	PREDICTED: polyol transporter 5-like [Nelumbo nucifera]	-2.6131
NNU_05430-RA	unnamed protein product [Vitis vinifera]	-1.25441
NNU_05436-RA	PREDICTED: deSI-like protein At4g17486 isoform X1 [Nelumbo nucifera]	2.03225
NNU_05462-RA	PREDICTED: probable vacuolar amino acid transporter YPQ1 isoform X4 [Nelumbo nucifera]	-3.00593
NNU_05503-RA	PREDICTED: allene oxide synthase-like [Nelumbo nucifera]	-3.40618
NNU_05527-RA	PREDICTED: uncharacterized protein LOC104595844 [Nelumbo nucifera]	-2.61096
NNU_05529-RA	PREDICTED: uncharacterized protein LOC104595847 [Nelumbo nucifera]	-2.45101
NNU_05596-RA	PREDICTED: glutamate receptor 2.7-like [Nelumbo nucifera]	-7.39611
NNU_05598-RA	PREDICTED: glutamate receptor 2.9-like isoform X1 [Nelumbo nucifera]	-2.0802
NNU_05606-RA	PREDICTED: glutamate receptor 2.2-like [Nelumbo nucifera]	-2.69012
NNU_05625-RA	PREDICTED: cation/H(+) antiporter 19 [Nelumbo nucifera]	-9.39056
NNU_05630-RA	PREDICTED: protein MEI2-like 2 [Nelumbo nucifera]	-1.00591
NNU_05668-RA	PREDICTED: glutathione S-transferase F13-like [Nelumbo nucifera]	-3.03709
NNU_05675-RA	PREDICTED: respiratory burst oxidase homolog protein B-like [Nelumbo nucifera]	-5.85415
NNU_05693-RA	PREDICTED: uncharacterized protein At4g15970-like [Nelumbo nucifera]	-9
NNU_05739-RA	PREDICTED: uncharacterized protein LOC104606184 isoform X1 [Nelumbo nucifera]	-1.30518
NNU_05742-RA	PREDICTED: late embryogenesis abundant protein Lea5-D-like [Nelumbo nucifera]	-1.95779
NNU_05747-RA	PREDICTED: uncharacterized protein LOC104606196 [Nelumbo nucifera]	-2.84312
NNU_05783-RA	PREDICTED: F-box protein PP2-B15-like [Nelumbo nucifera]	-3.65873
NNU_05818-RA	PREDICTED: uncharacterized protein LOC104605027 isoform X1 [Nelumbo nucifera]	-1.12447
NNU_05844-RA	PREDICTED: probable receptor-like protein kinase At1g67000 [Nelumbo nucifera]	-5.77788
NNU_05865-RA	PREDICTED: uncharacterized protein LOC104605074 [Nelumbo nucifera]	-1.22894
NNU_05908-RA	PREDICTED: CTP synthase [Nelumbo nucifera]	-1.08987
NNU_05920-RA	PREDICTED: dnaJ homolog subfamily B member 3-like isoform X1 [Nelumbo nucifera]	-5.81169
NNU_05951-RA	PREDICTED: protein NRT1/ PTR FAMILY 4.5-like isoform X2 [Nelumbo nucifera]	1.63204
NNU_05997-RA	PREDICTED: probable protein phosphatase 2C 75 isoform X1 [Nelumbo nucifera]	5.68849
NNU_05999-RA	PREDICTED: cytochrome P450 71A9-like [Nelumbo nucifera]	1.92576
NNU_06039-RA	PREDICTED: protein SUPPRESSOR OF npr1-1, CONSTITUTIVE 1-like isoform X1 [Nelumbo nucifera]	-2.39799
NNU_06040-RA	PREDICTED: fatty acyl-CoA reductase 3-like [Nelumbo nucifera]	-4.29512
NNU_06052-RA	PREDICTED: urea-proton symporter DUR3-like [Nelumbo nucifera]	-2.68176
NNU_06098-RA	PREDICTED: glutathione synthetase, chloroplastic-like [Nelumbo nucifera]	-1.2895
NNU_06107-RA	PREDICTED: LOW QUALITY PROTEIN: P24 oleosin isoform A-like [Nelumbo nucifera]	-3.22103
NNU_06217-RA	PREDICTED: ribosome-recycling factor, chloroplastic [Nelumbo nucifera]	-3.05181
NNU_06227-RA	PREDICTED: primary amine oxidase [Nelumbo nucifera]	-4.79352
NNU_06301-RA	PREDICTED: leucine-rich repeat extensin-like protein 6 [Nelumbo nucifera]	-8.34193
NNU_06307-RA	PREDICTED: uncharacterized protein LOC104596606 isoform X1 [Nelumbo nucifera]	-5.08522
NNU_06343-RA	hypothetical protein POPTR_0004s24145g [Populus trichocarpa]	-2.38349
NNU_06353-RA	PREDICTED: acid phosphatase 1 [Nelumbo nucifera]	-4.32443
NNU_06370-RA	PREDICTED: ranBP2-type zinc finger protein At1g67325-like isoform X2 [Nelumbo nucifera]	1.28716
NNU_06407-RA	PREDICTED: vesicle-associated protein 2-1-like isoform X3 [Nelumbo nucifera]	1.27863
NNU_06441-RA	PREDICTED: general transcription factor IIF subunit 2-like [Nelumbo nucifera]	-1.28349
NNU_06461-RA	PREDICTED: MATE efflux family protein 5-like [Nelumbo nucifera]	-3.30192
NNU_06465-RA	PREDICTED: receptor-like protein kinase HAIKU2 [Nelumbo nucifera]	-1.45609
NNU_06468-RA	PREDICTED: LRR receptor-like serine/threonine-protein kinase HSL2 [Nelumbo nucifera]	-1.21789
NNU_06482-RA	PREDICTED: uncharacterized protein LOC104605556 [Nelumbo nucifera]	5.34262
NNU_06496-RA	PREDICTED: naringenin,2-oxoglutarate 3-dioxygenase-like [Nelumbo nucifera]	-3.33763
NNU_06497-RA	PREDICTED: calcium-dependent protein kinase 28-like [Nelumbo nucifera]	-1.25304
NNU_06507-RA	PREDICTED: uncharacterized protein LOC104605577 [Nelumbo nucifera]	-3.37825
NNU_06516-RA	PREDICTED: patatin-like protein 2 [Nelumbo nucifera]	3.64737
NNU_06530-RA	PREDICTED: gibberellin 2-beta-dioxygenase-like [Nelumbo nucifera]	-1.65285
NNU_06548-RA	PREDICTED: potassium channel KAT3-like isoform X1 [Nelumbo nucifera]	4.56136
NNU_06619-RA	PREDICTED: DEAD-box ATP-dependent RNA helicase 7 [Nelumbo nucifera]	-1.51344
NNU_06637-RA	PREDICTED: putative DNA-binding protein ESCAROLA [Nelumbo nucifera]	-2.33522
NNU_06664-RA	PREDICTED: deoxyribodipyrimidine photo-lyase [Nelumbo nucifera]	1.74124
NNU_06669-RA	PREDICTED: protein ECERIFERUM 1-like [Nelumbo nucifera]	7.18445
NNU_06674-RA	PREDICTED: uncharacterized protein LOC104611305 isoform X1 [Nelumbo nucifera]	2.78384
NNU_06688-RA	PREDICTED: primary amine oxidase-like [Nelumbo nucifera]	-2.08126
NNU_06695-RA	PREDICTED: lipid transfer-like protein VAS [Nelumbo nucifera]	-3.38259
NNU_06726-RA	PREDICTED: uncharacterized protein LOC104611920 [Nelumbo nucifera]	-1.0146
NNU_06750-RA	PREDICTED: probable LRR receptor-like serine/threonine-protein kinase At1g67720 [Nelumbo nucifera]	-4.94124
NNU_06791-RA	PREDICTED: phenazine biosynthesis-like domain-containing protein 1 isoform X1 [Nelumbo nucifera]	-3.57123
NNU_06841-RA	PREDICTED: probable indole-3-acetic acid-amido synthetase GH3.6 [Nelumbo nucifera]	-1.11758
NNU_06877-RA	PREDICTED: uncharacterized protein LOC104586872 [Nelumbo nucifera]	-3.24149
NNU_06881-RA	PREDICTED: protein BONZAI 3 [Nelumbo nucifera]	-2.25816
NNU_06916-RA	PREDICTED: CASP-like protein 1E1 [Nelumbo nucifera]	3.58558
NNU_07028-RA	PREDICTED: putative invertase inhibitor [Nelumbo nucifera]	-1.99779
NNU_07055-RA	PREDICTED: ubiquitin-conjugating enzyme E2-23 kDa-like [Nelumbo nucifera]	1.82228
NNU_07067-RA	PREDICTED: alpha-dioxygenase 1-like [Nelumbo nucifera]	-5.6656
NNU_07071-RA	PREDICTED: xyloglucan glycosyltransferase 4 isoform X1 [Nelumbo nucifera]	3.42841
NNU_07104-RA	PREDICTED: ferredoxin-thioredoxin reductase catalytic chain, chloroplastic-like [Nelumbo nucifera]	-0.59361
NNU_07119-RA	PREDICTED: formin-like protein 8 [Nelumbo nucifera]	-2.2536
NNU_07174-RA	PREDICTED: calcium-dependent protein kinase 10-like [Nelumbo nucifera]	-2.81165
NNU_07177-RA	PREDICTED: uncharacterized protein LOC104602841 [Nelumbo nucifera]	-1.54516
NNU_07205-RA	PREDICTED: 2-aminoethanethiol dioxygenase-like [Nelumbo nucifera]	-1.95354
NNU_07209-RA	PREDICTED: probable WRKY transcription factor 72 isoform X1 [Nelumbo nucifera]	-2.82561
NNU_07253-RA	PREDICTED: sphinganine C(4)-monooxygenase 1 [Nelumbo nucifera]	-1.11711
NNU_07289-RA	PREDICTED: probable calcium-binding protein CML45 [Nelumbo nucifera]	-2.62783
NNU_07308-RA	PREDICTED: NAC domain-containing protein 100-like [Nelumbo nucifera]	-1.2504
NNU_07356-RA	PREDICTED: uncharacterized protein At5g01610 [Nelumbo nucifera]	1.42274
NNU_07358-RA	PREDICTED: chorismate mutase 1, chloroplastic-like isoform X1 [Nelumbo nucifera]	-1.35881
NNU_07362-RA	PREDICTED: dCTP pyrophosphatase 1-like [Nelumbo nucifera]	-1.90207
NNU_07405-RA	PREDICTED: PLASMODESMATA CALLOSE-BINDING PROTEIN 3 [Nelumbo nucifera]	1.27417
NNU_07425-RA	PREDICTED: uncharacterized protein LOC104599284 [Nelumbo nucifera]	1.54529
NNU_07470-RA	AP1, partial [Nelumbo nucifera]	4.28609
NNU_07505-RA	PREDICTED: GDSL esterase/lipase 7-like [Nelumbo nucifera]	9.50677
NNU_07516-RA	PREDICTED: putative U-box domain-containing protein 42 [Nelumbo nucifera]	-1.63865
NNU_07517-RA	PREDICTED: transcription factor bHLH49 [Nelumbo nucifera]	1.66662
NNU_07537-RA	PREDICTED: protein NSP-INTERACTING KINASE 1-like isoform X1 [Nelumbo nucifera]	1.33236
NNU_07568-RA	PREDICTED: cinnamoyl-CoA reductase 2 isoform X2 [Nelumbo nucifera]	-1.37343
NNU_07580-RA	PREDICTED: uncharacterized protein LOC104600918 [Nelumbo nucifera]	-3.37052
NNU_07614-RA	PREDICTED: transcription factor TCP18-like [Nelumbo nucifera]	-4.6944
NNU_07628-RA	PREDICTED: AP2/ERF and B3 domain-containing transcription factor RAV1-like [Nelumbo nucifera]	-1.21843
NNU_07653-RA	PREDICTED: probable carboxylesterase 17 [Nelumbo nucifera]	-2.26431
NNU_07672-RA	PREDICTED: alpha-xylosidase 1 [Nelumbo nucifera]	-2.2533
NNU_07678-RA	PREDICTED: 3-ketoacyl-CoA synthase 6-like [Nelumbo nucifera]	2.62676
NNU_07708-RA	PREDICTED: universal stress protein A-like protein [Nelumbo nucifera]	-3.13063
NNU_07739-RA	PREDICTED: uncharacterized protein LOC104602601 [Nelumbo nucifera]	-3.77531
NNU_07747-RA	PREDICTED: probable receptor-like protein kinase At1g67000 isoform X1 [Nelumbo nucifera]	-2.72135
NNU_07750-RA	PREDICTED: uncharacterized protein At1g18380-like [Nelumbo nucifera]	-3.19606
NNU_07787-RA	PREDICTED: uncharacterized protein LOC104589347 [Nelumbo nucifera]	-1.13494
NNU_07809-RA	PREDICTED: hypersensitive-induced response protein 1-like isoform X2 [Nelumbo nucifera]	-1.41786
NNU_07812-RA	PREDICTED: uncharacterized protein LOC104586744 isoform X1 [Nelumbo nucifera]	-2.06823
NNU_07818-RA	PREDICTED: 2-aminoethanethiol dioxygenase isoform X2 [Nelumbo nucifera]	-2.0749
NNU_07819-RA	PREDICTED: probable WRKY transcription factor 72 [Nelumbo nucifera]	-4.8916
NNU_07825-RA	PREDICTED: ABC transporter A family member 2-like [Nelumbo nucifera]	-5.06425
NNU_07830-RA	PREDICTED: uncharacterized protein LOC104586761 [Nelumbo nucifera]	-7.09762
NNU_07852-RA	PREDICTED: 40S ribosomal protein S9-2 [Nelumbo nucifera]	1.28549
NNU_07869-RA	PREDICTED: pathogenesis-related leaf protein 6-like [Nelumbo nucifera]	-6.17814
NNU_07871-RA	PREDICTED: lipase-like PAD4 [Nelumbo nucifera]	-3.68876
NNU_07877-RA	PREDICTED: amino-acid permease BAT1 homolog [Nelumbo nucifera]	-2.28119
NNU_07920-RA	PREDICTED: uncharacterized protein LOC104606705 [Nelumbo nucifera]	-1.77929
NNU_07930-RA	PREDICTED: uncharacterized protein LOC104606716 [Nelumbo nucifera]	-1.20557
NNU_07943-RA	PREDICTED: probable polygalacturonase [Nelumbo nucifera]	-2.31245
NNU_07963-RA	PREDICTED: LRR receptor-like serine/threonine-protein kinase ERECTA [Nelumbo nucifera]	-3.42553
NNU_08076-RA	PREDICTED: cytochrome P450 84A1-like [Nelumbo nucifera]	1.82048
NNU_08103-RA	PREDICTED: protein WALLS ARE THIN 1-like [Nelumbo nucifera]	1.57186
NNU_08222-RA	PREDICTED: CEN-like protein 1 [Nelumbo nucifera]	-3.0677
NNU_08224-RA	Homeobox-leucine zipper ROC6 [Gossypium arboreum]	-1.3762
NNU_08268-RA	PREDICTED: transcription factor HY5-like [Nelumbo nucifera]	1.69496
NNU_08284-RA	PREDICTED: lysosomal Pro-X carboxypeptidase-like [Nelumbo nucifera]	-5.11642
NNU_08364-RA	PREDICTED: disease resistance protein RPM1-like [Nelumbo nucifera]	-2.36593
NNU_08384-RA	PREDICTED: ABC transporter G family member 11 [Nelumbo nucifera]	2.75989
NNU_08414-RA	PREDICTED: probable WRKY transcription factor 14 [Nelumbo nucifera]	-9
NNU_08431-RA	PREDICTED: serine hydroxymethyltransferase 3, chloroplastic isoform X1 [Nelumbo nucifera]	-1.13897
NNU_08450-RA	PREDICTED: protein NRT1/ PTR FAMILY 8.3-like isoform X1 [Nelumbo nucifera]	-2.05651
NNU_08481-RA	PREDICTED: malate dehydrogenase, mitochondrial-like [Nelumbo nucifera]	1.34671
NNU_08483-RA	PREDICTED: uncharacterized protein LOC104613087 [Nelumbo nucifera]	-1.90773
NNU_08503-RA	PREDICTED: transcription factor bHLH30-like [Nelumbo nucifera]	-4.10865
NNU_08511-RA	PREDICTED: heavy metal-associated isoprenylated plant protein 26-like [Nelumbo nucifera]	1.38525
NNU_08518-RA	PREDICTED: phosphoenolpyruvate carboxylase, housekeeping isozyme [Nelumbo nucifera]	1.41069
NNU_08577-RA	PREDICTED: 9-cis-epoxycarotenoid dioxygenase NCED6, chloroplastic-like [Nelumbo nucifera]	5.08299
NNU_08581-RA	PREDICTED: probable voltage-gated potassium channel subunit beta [Nelumbo nucifera]	1.32768
NNU_08591-RA	PREDICTED: G-type lectin S-receptor-like serine/threonine-protein kinase RLK1, partial [Nelumbo nucifera]	-5.65037
NNU_08598-RA	PREDICTED: probable glutathione S-transferase, partial [Nelumbo nucifera]	-2.29334
NNU_08610-RA	PREDICTED: probable receptor-like protein kinase At5g24010 [Nelumbo nucifera]	-1.81624
NNU_08620-RA	PREDICTED: homeobox protein BEL1 homolog [Nelumbo nucifera]	-1.17341
NNU_08644-RA	PREDICTED: protein TRANSPARENT TESTA 12 [Nelumbo nucifera]	1.67725
NNU_08682-RA	PREDICTED: rop guanine nucleotide exchange factor 3-like [Nelumbo nucifera]	-2.01368
NNU_08713-RA	PREDICTED: probable copper-transporting ATPase HMA5 [Nelumbo nucifera]	-1.49748
NNU_08723-RA	PREDICTED: protein LURP-one-related 11-like [Nelumbo nucifera]	-3.60983
NNU_08741-RA	PREDICTED: WD repeat-containing protein RUP2 [Nelumbo nucifera]	9.81255
NNU_08746-RA	PREDICTED: tetraspanin-10 isoform X1 [Nelumbo nucifera]	-2.14191
NNU_08762-RA	PREDICTED: CASP-like protein 4A4 [Nelumbo nucifera]	-1.94043
NNU_08774-RA	PREDICTED: homeobox-leucine zipper protein ANTHOCYANINLESS 2 [Nelumbo nucifera]	-1.45084
NNU_08786-RA	PREDICTED: probable methyltransferase PMT15 isoform X1 [Nelumbo nucifera]	-5.1322
NNU_08825-RA	PREDICTED: protein HOTHEAD-like [Nelumbo nucifera]	3.622
NNU_08842-RA	PREDICTED: protein STAY-GREEN 1, chloroplastic-like [Nelumbo nucifera]	-1.34273
NNU_08846-RA	PREDICTED: probable fructokinase-7 [Nelumbo nucifera]	1.80274
NNU_08857-RA	PREDICTED: leucoanthocyanidin dioxygenase-like [Nelumbo nucifera]	-3.01686
NNU_08867-RA	PREDICTED: somatic embryogenesis receptor kinase 1-like [Nelumbo nucifera]	2.50021
NNU_08869-RA	PREDICTED: probable calcium-binding protein CML13 [Nelumbo nucifera]	1.58273
NNU_08883-RA	PREDICTED: protein ECERIFERUM 1-like isoform X1 [Nelumbo nucifera]	9.02252
NNU_08981-RA	PREDICTED: mannose/glucose-specific lectin-like [Nelumbo nucifera]	-1.0678
NNU_08987-RA	PREDICTED: putative disease resistance protein RGA3 [Nelumbo nucifera]	-5.61454
NNU_09005-RA	PREDICTED: QWRF motif-containing protein 8 [Nelumbo nucifera]	1.58858
NNU_09050-RA	PREDICTED: L-type lectin-domain containing receptor kinase IX.1-like [Nelumbo nucifera]	-2.55111
NNU_09061-RA	PREDICTED: L-type lectin-domain containing receptor kinase IX.1-like [Nelumbo nucifera]	-2.49481
NNU_09096-RA	PREDICTED: alkaline/neutral invertase CINV2 [Nelumbo nucifera]	1.30792
NNU_09098-RA	PREDICTED: gibberellin 2-beta-dioxygenase 2-like [Nelumbo nucifera]	-9
NNU_09100-RA	PREDICTED: serine carboxypeptidase-like 33 [Nelumbo nucifera]	-3.13187
NNU_09168-RA	PREDICTED: pleiotropic drug resistance protein 3-like isoform X1 [Nelumbo nucifera]	2.04294
NNU_09206-RA	PREDICTED: uncharacterized protein LOC104607169 [Nelumbo nucifera]	-2.19003
NNU_09260-RA	PREDICTED: calcium-binding protein CML42-like [Nelumbo nucifera]	-3.02121
NNU_09275-RA	PREDICTED: wall-associated receptor kinase 5-like, partial [Nelumbo nucifera]	-3.08233
NNU_09277-RA	PREDICTED: wall-associated receptor kinase-like 2 [Nelumbo nucifera]	-4.86091
NNU_09325-RA	PREDICTED: formimidoyltransferase-cyclodeaminase-like isoform X1 [Nelumbo nucifera]	-1.0367
NNU_09366-RA	2-nonaprenyl-3-methyl-6-methoxy-1,4-benzoquinol hydroxylase [Theobroma cacao]	-1.89755
NNU_09391-RA	PREDICTED: equilibrative nucleotide transporter 3-like [Nelumbo nucifera]	-1.14668
NNU_09400-RA	PREDICTED: G-type lectin S-receptor-like serine/threonine-protein kinase At2g19130 isoform X1 [Nelumbo nucifera]	-9.25532
NNU_09410-RA	PREDICTED: uncharacterized protein LOC104605764 [Nelumbo nucifera]	-1.79981
NNU_09417-RA	PREDICTED: G-type lectin S-receptor-like serine/threonine-protein kinase B120 [Nelumbo nucifera]	-2.37027
NNU_09419-RA	PREDICTED: G-type lectin S-receptor-like serine/threonine-protein kinase At1g11300 [Nelumbo nucifera]	-3.72699
NNU_09423-RA	PREDICTED: G-type lectin S-receptor-like serine/threonine-protein kinase At1g11330 [Nelumbo nucifera]	-4.15626
NNU_09424-RA	PREDICTED: receptor-like serine/threonine-protein kinase SD1-8 [Nelumbo nucifera]	-2.70326
NNU_09428-RA	PREDICTED: G-type lectin S-receptor-like serine/threonine-protein kinase At4g27290 [Nelumbo nucifera]	-9
NNU_09449-RA	PREDICTED: WUSCHEL-related homeobox 8-like [Nelumbo nucifera]	-1.369
NNU_09471-RA	PREDICTED: MLO-like protein 9 [Nelumbo nucifera]	-1.88317
NNU_09472-RA	PREDICTED: monosaccharide-sensing protein 2 [Nelumbo nucifera]	1.57768
NNU_09486-RA	PREDICTED: LOW QUALITY PROTEIN: probable inorganic phosphate transporter 1-10 [Nelumbo nucifera]	-3.0736
NNU_09503-RA	PREDICTED: putative DNA-binding protein ESCAROLA [Nelumbo nucifera]	-4.10233
NNU_09514-RA	PREDICTED: subtilisin-like protease SBT5.3 [Nelumbo nucifera]	-1.19536
NNU_09597-RA	PREDICTED: uncharacterized protein LOC100255537 [Vitis vinifera]	-0.736899
NNU_09605-RA	PREDICTED: NAC transcription factor 29-like [Nelumbo nucifera]	-2.94867
NNU_09614-RA	PREDICTED: uncharacterized protein LOC104587096 [Nelumbo nucifera]	2.99433
NNU_09629-RA	PREDICTED: probable flavin-containing monooxygenase 1 isoform X1 [Nelumbo nucifera]	3.82245
NNU_09704-RA	PREDICTED: uncharacterized protein LOC104601357 isoform X1 [Nelumbo nucifera]	-2.58637
NNU_09723-RA	PREDICTED: pheophytinase, chloroplastic [Nelumbo nucifera]	1.32168
NNU_09758-RA	PREDICTED: syntaxin-121-like [Nelumbo nucifera]	-4.78512
NNU_09795-RA	PREDICTED: calcium-dependent protein kinase 1-like [Nelumbo nucifera]	-2.00772
NNU_09834-RA	PREDICTED: universal stress protein A-like protein isoform X2 [Nelumbo nucifera]	-1.67547
NNU_09838-RA	PREDICTED: beta-amyrin 28-oxidase-like [Nelumbo nucifera]	-5.1604
NNU_09870-RA	PREDICTED: uncharacterized protein LOC104587391 [Nelumbo nucifera]	-3.33372
NNU_09880-RA	PREDICTED: uncharacterized protein LOC104587397 isoform X2 [Nelumbo nucifera]	-2.37201
NNU_09886-RA	PREDICTED: WEB family protein At3g02930, chloroplastic-like [Nelumbo nucifera]	2.3245
NNU_09902-RA	PREDICTED: uncharacterized protein OsI_027940-like [Nelumbo nucifera]	1.11796
NNU_09913-RA	PREDICTED: peroxidase 3-like [Nelumbo nucifera]	-7.12365
NNU_09937-RA	PREDICTED: endo-1,3(4)-beta-glucanase 1-like [Nelumbo nucifera]	-3.85544
NNU_09960-RA	PREDICTED: sugar carrier protein C [Nelumbo nucifera]	-2.31392
NNU_10007-RA	PREDICTED: protein TRANSPARENT TESTA 12-like [Nelumbo nucifera]	2.8997
NNU_10028-RA	PREDICTED: aspartic proteinase nepenthesin-1-like [Nelumbo nucifera]	1.75877
NNU_10051-RA	PREDICTED: ankyrin repeat-containing protein At5g02620-like [Nelumbo nucifera]	-1.33623
NNU_10059-RA	PREDICTED: endoglucanase 12-like [Nelumbo nucifera]	-5.18116
NNU_10070-RA	PREDICTED: cytochrome b5-like isoform X2 [Nelumbo nucifera]	1.56353
NNU_10094-RA	PREDICTED: probable methylenetetrahydrofolate reductase [Nelumbo nucifera]	-1.8612
NNU_10131-RA	PREDICTED: wall-associated receptor kinase 2-like [Nelumbo nucifera]	-4.025
NNU_10139-RA	PREDICTED: fatty acid 2-hydroxylase 1-like [Nelumbo nucifera]	1.04586
NNU_10165-RA	PREDICTED: bidirectional sugar transporter SWEET2 [Nelumbo nucifera]	-1.17837
NNU_10174-RA	PREDICTED: probable galacturonosyltransferase 15 isoform X2 [Nelumbo nucifera]	-2.25911
NNU_10220-RA	PREDICTED: probable leucine-rich repeat receptor-like serine/threonine-protein kinase At3g14840, partial [Nelumbo nucifera]	-1.67182
NNU_10223-RA	PREDICTED: probable leucine-rich repeat receptor-like serine/threonine-protein kinase At3g14840 isoform X5 [Nelumbo nucifera]	-1.01358
NNU_10240-RA	Os04g0509500 [Oryza sativa Japonica Group]	-3.14236
NNU_10241-RA	PREDICTED: ammonium transporter 1 member 1-like [Nelumbo nucifera]	-2.59625
NNU_10246-RA	PREDICTED: probable folate-biopterin transporter 8, chloroplastic [Nelumbo nucifera]	-2.0714
NNU_10262-RA	PREDICTED: uncharacterized protein LOC104602753 [Nelumbo nucifera]	-2.69721
NNU_10272-RA	PREDICTED: auxin-responsive protein IAA12-like [Nelumbo nucifera]	1.95276
NNU_10320-RA	PREDICTED: protein NRT1/ PTR FAMILY 5.2-like [Nelumbo nucifera]	-7.13057
NNU_10321-RA	PREDICTED: protein NRT1/ PTR FAMILY 5.2-like [Nelumbo nucifera]	-9.97377
NNU_10325-RA	PREDICTED: glycine-rich cell wall structural protein-like [Nelumbo nucifera]	4.60642
NNU_10410-RA	PREDICTED: LOW QUALITY PROTEIN: 1-aminocyclopropane-1-carboxylate oxidase homolog 1 [Vitis vinifera]	-3.23706
NNU_10411-RA	PREDICTED: LOW QUALITY PROTEIN: 1-aminocyclopropane-1-carboxylate oxidase homolog 1 [Vitis vinifera]	-1.41106
NNU_10429-RA	PREDICTED: inorganic phosphate transporter 1-4-like [Nelumbo nucifera]	-2.76793
NNU_10435-RA	PREDICTED: myb-related protein Myb4 [Nelumbo nucifera]	-2.8281
NNU_10446-RA	PREDICTED: coatomer subunit beta-1-like [Nelumbo nucifera]	1.39748
NNU_10464-RA	PREDICTED: anthocyanidin 3-O-glucoside 2&apos;&apos;-O-glucosyltransferase-like [Nelumbo nucifera]	-4.64891
NNU_10481-RA	PREDICTED: long-chain-alcohol oxidase FAO2-like isoform X2 [Nelumbo nucifera]	1.79988
NNU_10500-RA	PREDICTED: protein NRT1/ PTR FAMILY 5.2-like [Nelumbo nucifera]	-4.20887
NNU_10512-RA	PREDICTED: protein PROTON GRADIENT REGULATION 5, chloroplastic-like [Nelumbo nucifera]	0.994261
NNU_10518-RA	PREDICTED: uncharacterized protein LOC104600962 [Nelumbo nucifera]	-3.54515
NNU_10534-RA	PREDICTED: auxin-responsive protein IAA12-like [Nelumbo nucifera]	-1.788
NNU_10554-RA	PREDICTED: CTP synthase-like [Nelumbo nucifera]	1.06638
NNU_10564-RA	PREDICTED: probable glycosyltransferase At5g11130 [Nelumbo nucifera]	-4.97638
NNU_10565-RA	PREDICTED: uncharacterized protein At1g04910 [Nelumbo nucifera]	1.10561
NNU_10585-RA	PREDICTED: uncharacterized protein LOC104589819 [Nelumbo nucifera]	-3.77868
NNU_10586-RA	PREDICTED: E3 ubiquitin-protein ligase RGLG2-like [Nelumbo nucifera]	-2.79644
NNU_10594-RA	PREDICTED: cytochrome P450 94A2-like [Nelumbo nucifera]	-2.12825
NNU_10614-RA	PREDICTED: caffeic acid 3-O-methyltransferase-like [Nelumbo nucifera]	-5.87189
NNU_10654-RA	PREDICTED: G-type lectin S-receptor-like serine/threonine-protein kinase At1g34300 [Phoenix dactylifera]	-1.2613
NNU_10665-RA	PREDICTED: anthocyanidin reductase-like [Nelumbo nucifera]	-1.54971
NNU_10713-RA	PREDICTED: ABC transporter C family member 10-like [Nelumbo nucifera]	-1.93301
NNU_10729-RA	PREDICTED: hevamine-A-like [Nelumbo nucifera]	-8.1217
NNU_10738-RA	PREDICTED: G-type lectin S-receptor-like serine/threonine-protein kinase At5g24080 [Nelumbo nucifera]	5.22935
NNU_10749-RA	PREDICTED: respiratory burst oxidase homolog protein A-like [Nelumbo nucifera]	-1.53877
NNU_10772-RA	PREDICTED: uncharacterized protein LOC104593483 [Nelumbo nucifera]	2.75735
NNU_10782-RA	PREDICTED: putative disease resistance RPP13-like protein 1 [Nelumbo nucifera]	-1.02487
NNU_10785-RA	PREDICTED: uncharacterized protein LOC104593502 [Nelumbo nucifera]	-2.69457
NNU_10835-RA	PREDICTED: probable aquaporin SIP2-1 [Nelumbo nucifera]	-3.02438
NNU_10836-RA	PREDICTED: probable aquaporin SIP2-1 isoform X1 [Nelumbo nucifera]	-4.87295
NNU_10853-RA	PREDICTED: protein kinase 2B, chloroplastic-like [Nelumbo nucifera]	-1.56242
NNU_10889-RA	PREDICTED: putative wall-associated receptor kinase-like 16 [Nelumbo nucifera]	-6.95815
NNU_10909-RA	PREDICTED: putative germin-like protein 2-1 isoform X2 [Nelumbo nucifera]	-7.64589
NNU_10991-RA	PREDICTED: acyl-CoA-binding protein-like [Nelumbo nucifera]	1.50497
NNU_11027-RA	PREDICTED: myb family transcription factor APL-like isoform X1 [Nelumbo nucifera]	1.17211
NNU_11036-RA	PREDICTED: glycosyltransferase-like At2g41451 [Nelumbo nucifera]	1.09917
NNU_11038-RA	PREDICTED: ubiquitin-conjugating enzyme E2 11-like [Nelumbo nucifera]	-3.82796
NNU_11085-RA	PREDICTED: laccase-17-like [Nelumbo nucifera]	-5.55358
NNU_11112-RA	PREDICTED: probable ubiquitin-conjugating enzyme E2 24 [Nelumbo nucifera]	-1.69461
NNU_11120-RA	PREDICTED: L-type lectin-domain containing receptor kinase VII.1-like [Nelumbo nucifera]	-1.4421
NNU_11127-RA	PREDICTED: transcription factor bHLH36-like [Nelumbo nucifera]	1.53757
NNU_11154-RA	PREDICTED: squamosa promoter-binding protein 1 [Nelumbo nucifera]	-1.76293
NNU_11159-RA	PREDICTED: auxin-repressed 12.5 kDa protein-like [Nelumbo nucifera]	-3.39485
NNU_11183-RA	PREDICTED: probable aminotransferase TAT2 [Nelumbo nucifera]	1.46155
NNU_11201-RA	PREDICTED: receptor-like protein kinase HSL1 [Nelumbo nucifera]	-3.17339
NNU_11219-RA	PREDICTED: MLO-like protein 12 isoform X2 [Nelumbo nucifera]	-4.77965
NNU_11229-RA	PREDICTED: uncharacterized protein LOC104599498 [Nelumbo nucifera]	-2.51324
NNU_11230-RA	PREDICTED: uncharacterized protein LOC104599497 [Nelumbo nucifera]	-1.45824
NNU_11253-RA	PREDICTED: GDSL esterase/lipase At5g45960-like [Nelumbo nucifera]	2.03347
NNU_11290-RA	PREDICTED: NAC domain-containing protein 2-like [Nelumbo nucifera]	-3.19488
NNU_11303-RA	PREDICTED: uncharacterized protein LOC104599567 [Nelumbo nucifera]	-3.56337
NNU_11315-RA	PREDICTED: phosphatidylserine decarboxylase proenzyme 2-like [Nelumbo nucifera]	-0.966215
NNU_11333-RA	PREDICTED: uncharacterized protein LOC104599591 [Nelumbo nucifera]	-5.38669
NNU_11370-RA	PREDICTED: LRR receptor-like serine/threonine-protein kinase GSO1 [Nelumbo nucifera]	-4.27495
NNU_11427-RA	PREDICTED: protein ASPARTIC PROTEASE IN GUARD CELL 2-like [Nelumbo nucifera]	-4.04313
NNU_11452-RA	PREDICTED: auxin-induced protein 15A-like [Nelumbo nucifera]	2.13363
NNU_11501-RA	PREDICTED: probable receptor protein kinase TMK1 [Nelumbo nucifera]	1.17413
NNU_11526-RA	PREDICTED: probable serine/threonine-protein kinase At1g01540 [Nelumbo nucifera]	-2.09481
NNU_11529-RA	PREDICTED: probable polygalacturonase isoform X2 [Nelumbo nucifera]	-1.9307
NNU_11557-RA	PREDICTED: DNA-damage-repair/toleration protein DRT100-like [Nelumbo nucifera]	1.68288
NNU_11564-RA	PREDICTED: transcription factor bHLH130-like isoform X3 [Nelumbo nucifera]	-1.4933
NNU_11573-RA	PREDICTED: uncharacterized protein LOC104603464 isoform X2 [Nelumbo nucifera]	2.59873
NNU_11581-RA	PREDICTED: polygalacturonase inhibitor-like [Nelumbo nucifera]	-9
NNU_11598-RA	PREDICTED: transcription factor TGA2-like [Nelumbo nucifera]	-5.84532
NNU_11607-RA	PREDICTED: linoleate 13S-lipoxygenase 2-1, chloroplastic-like [Nelumbo nucifera]	-3.72691
NNU_11633-RA	PREDICTED: G-type lectin S-receptor-like serine/threonine-protein kinase RLK1 [Nelumbo nucifera]	-2.73954
NNU_11634-RA	PREDICTED: G-type lectin S-receptor-like serine/threonine-protein kinase RLK1 [Nelumbo nucifera]	-2.2054
NNU_11638-RA	PREDICTED: G-type lectin S-receptor-like serine/threonine-protein kinase RLK1 [Nelumbo nucifera]	-4.17313
NNU_11664-RA	PREDICTED: uncharacterized protein LOC104603542 [Nelumbo nucifera]	-4.10163
NNU_11676-RA	PREDICTED: actin [Nelumbo nucifera]	2.20213
NNU_11682-RA	PREDICTED: homeobox-leucine zipper protein HOX11-like [Nelumbo nucifera]	-1.93086
NNU_11687-RA	PREDICTED: uncharacterized protein LOC104589539 [Nelumbo nucifera]	-2.35597
NNU_11701-RA	PREDICTED: uncharacterized protein LOC104589558 isoform X1 [Nelumbo nucifera]	-1.59713
NNU_11728-RA	PREDICTED: uncharacterized protein LOC104600475 [Nelumbo nucifera]	10.5526
NNU_11737-RA	PREDICTED: uncharacterized protein LOC104600476 [Nelumbo nucifera]	2.09626
NNU_11760-RA	PREDICTED: protein TIFY 10B [Nelumbo nucifera]	1.46838
NNU_11793-RA	PREDICTED: uncharacterized protein LOC104600541 [Nelumbo nucifera]	2.0497
NNU_11828-RA	PREDICTED: MOB kinase activator-like 1 isoform X1 [Nelumbo nucifera]	2.01091
NNU_11841-RA	PREDICTED: AP2-like ethylene-responsive transcription factor AIL1 [Nelumbo nucifera]	-4.57924
NNU_11929-RA	PREDICTED: uncharacterized protein LOC104600676 [Nelumbo nucifera]	-4.59118
NNU_11933-RA	PREDICTED: heat shock factor protein HSF30 [Nelumbo nucifera]	-1.22237
NNU_11947-RA	PREDICTED: putative transcription factor bHLH041 [Nelumbo nucifera]	-3.74243
NNU_11969-RA	PREDICTED: protein HOTHEAD-like [Nelumbo nucifera]	4.84134
NNU_11971-RA	PREDICTED: probable polyamine oxidase 5 [Nelumbo nucifera]	2.02481
NNU_11975-RA	PREDICTED: uncharacterized protein LOC104586623 [Nelumbo nucifera]	-3.12123
NNU_11988-RA	PREDICTED: uncharacterized protein LOC104600739 [Nelumbo nucifera]	-1.51182
NNU_12035-RA	PREDICTED: protein ASPARTIC PROTEASE IN GUARD CELL 2-like [Nelumbo nucifera]	4.88164
NNU_12039-RA	PREDICTED: L-type lectin-domain containing receptor kinase IX.1-like isoform X1 [Nelumbo nucifera]	-3.56475
NNU_12053-RA	PREDICTED: cytochrome P450 93A3-like [Nelumbo nucifera]	-2.32284
NNU_12054-RA	PREDICTED: chaperone protein dnaJ 8, chloroplastic-like [Nelumbo nucifera]	-1.89367
NNU_12071-RA	PREDICTED: serine carboxypeptidase 24-like isoform X1 [Nelumbo nucifera]	-2.58836
NNU_12078-RA	PREDICTED: lamin-like protein [Nelumbo nucifera]	2.22041
NNU_12117-RA	PREDICTED: probable WRKY transcription factor 40 [Nelumbo nucifera]	-1.91437
NNU_12118-RA	PREDICTED: putative transferase CAF17 homolog, mitochondrial [Nelumbo nucifera]	1.66827
NNU_12126-RA	PREDICTED: cinnamoyl-CoA reductase 1-like [Nelumbo nucifera]	-5.00285
NNU_12219-RA	PREDICTED: RING-H2 finger protein ATL74-like [Nelumbo nucifera]	4.90118
NNU_12226-RA	PREDICTED: non-specific lipid-transfer protein 1-like [Nelumbo nucifera]	4.91192
NNU_12247-RA	PREDICTED: uncharacterized protein LOC104594518 [Nelumbo nucifera]	2.21499
NNU_12248-RA	PREDICTED: EPIDERMAL PATTERNING FACTOR-like protein 5 isoform X1 [Nelumbo nucifera]	-1.94025
NNU_12269-RA	PREDICTED: fasciclin-like arabinogalactan protein 4 [Nelumbo nucifera]	1.42396
NNU_12319-RA	PREDICTED: BTB/POZ domain-containing protein At1g03010 isoform X4 [Vitis vinifera]	1.8794
NNU_12324-RA	PREDICTED: probable pectinesterase/pectinesterase inhibitor 41 [Nelumbo nucifera]	-2.58346
NNU_12334-RA	PREDICTED: myb-related protein MYBAS1 [Nelumbo nucifera]	-2.856
NNU_12345-RA	PREDICTED: adipocyte plasma membrane-associated protein-like [Nelumbo nucifera]	-0.909721
NNU_12349-RA	PREDICTED: uncharacterized protein LOC104594625 [Nelumbo nucifera]	-3.60804
NNU_12371-RA	PREDICTED: caffeoylshikimate esterase-like [Nelumbo nucifera]	-1.87322
NNU_12373-RA	PREDICTED: exocyst complex component EXO70B1-like [Nelumbo nucifera]	-3.99606
NNU_12417-RA	PREDICTED: probable protein phosphatase 2C 38 [Nelumbo nucifera]	1.3525
NNU_12454-RA	PREDICTED: RNA-binding protein 38-like isoform X1 [Nelumbo nucifera]	3.58347
NNU_12513-RA	PREDICTED: MLO-like protein 6 isoform X2 [Nelumbo nucifera]	-3.25096
NNU_12547-RA	PREDICTED: uncharacterized protein LOC104594856 [Nelumbo nucifera]	-1.26697
NNU_12605-RA	PREDICTED: gibberellin 2-beta-dioxygenase 8 [Nelumbo nucifera]	-1.75814
NNU_12614-RA	PREDICTED: protein PMR5-like [Nelumbo nucifera]	-1.78604
NNU_12619-RA	PREDICTED: asparagine synthetase [glutamine-hydrolyzing] [Nelumbo nucifera]	-3.49593
NNU_12629-RA	PREDICTED: mitogen-activated protein kinase kinase kinase 3-like [Nelumbo nucifera]	3.39661
NNU_12638-RA	PREDICTED: transcription factor bHLH51-like [Nelumbo nucifera]	-2.97881
NNU_12639-RA	Potassium transporter 1 -like protein [Gossypium arboreum]	-1.60184
NNU_12659-RA	PREDICTED: wall-associated receptor kinase 2-like [Nelumbo nucifera]	-2.55085
NNU_12669-RA	PREDICTED: probable indole-3-pyruvate monooxygenase YUCCA5 isoform X2 [Nelumbo nucifera]	3.26283
NNU_12676-RA	PREDICTED: glutathione transferase GST 23-like [Nelumbo nucifera]	-3.34322
NNU_12677-RA	PREDICTED: probable glutathione S-transferase [Nelumbo nucifera]	-2.71238
NNU_12679-RA	PREDICTED: uncharacterized protein LOC104602212 [Nelumbo nucifera]	-2.60933
NNU_12734-RA	PREDICTED: calmodulin-like protein 3 [Nelumbo nucifera]	6.21065
NNU_12752-RA	PREDICTED: sodium transporter HKT1-like [Nelumbo nucifera]	1.89386
NNU_12754-RA	PREDICTED: probable cation transporter HKT6 [Nelumbo nucifera]	3.43046
NNU_12755-RA	PREDICTED: uncharacterized protein LOC104601589 [Nelumbo nucifera]	-3.49131
NNU_12760-RA	PREDICTED: uncharacterized protein LOC104601590 [Nelumbo nucifera]	-2.0907
NNU_12783-RA	PREDICTED: ankyrin-1-like [Nelumbo nucifera]	-5.46593
NNU_12825-RA	PREDICTED: probable E3 ubiquitin-protein ligase RNF144A [Nelumbo nucifera]	-2.30164
NNU_12840-RA	PREDICTED: putative DNA-binding protein ESCAROLA [Nelumbo nucifera]	-2.39821
NNU_12866-RA	PREDICTED: NADPH--cytochrome P450 reductase-like isoform X1 [Nelumbo nucifera]	1.65353
NNU_12875-RA	PREDICTED: protein ECERIFERUM 1-like [Nelumbo nucifera]	4.4202
NNU_12891-RA	PREDICTED: GATA transcription factor 28-like [Nelumbo nucifera]	-1.35753
NNU_12900-RA	PREDICTED: uncharacterized protein LOC104611984 [Nelumbo nucifera]	-1.50968
NNU_12936-RA	PREDICTED: cysteine-rich repeat secretory protein 38-like [Nelumbo nucifera]	-4.6097
NNU_12937-RA	PREDICTED: uncharacterized protein LOC104590170 isoform X1 [Nelumbo nucifera]	-1.77219
NNU_12961-RA	PREDICTED: elicitor-responsive protein 1-like [Nelumbo nucifera]	-5.95888
NNU_12963-RA	PREDICTED: probable receptor-like protein kinase At5g47070 isoform X1 [Nelumbo nucifera]	-1.28947
NNU_12972-RA	PREDICTED: protein kinase APK1A, chloroplastic [Nelumbo nucifera]	-1.38777
NNU_12984-RA	PREDICTED: peroxidase 4-like [Nelumbo nucifera]	-8.94748
NNU_13006-RA	PREDICTED: short-chain dehydrogenase reductase 2a-like isoform X1 [Nelumbo nucifera]	-2.66876
NNU_13009-RA	PREDICTED: F-box/LRR-repeat protein 3-like isoform X1 [Nelumbo nucifera]	-1.14016
NNU_13033-RA	PREDICTED: abscisic acid receptor PYL4 [Nelumbo nucifera]	-4.47403
NNU_13049-RA	PREDICTED: inactive receptor-like serine/threonine-protein kinase At2g40270 [Nelumbo nucifera]	-2.28574
NNU_13057-RA	PREDICTED: two-component response regulator ARR18-like [Nelumbo nucifera]	-3.396
NNU_13062-RA	PREDICTED: ammonium transporter 2-like [Nelumbo nucifera]	-4.27571
NNU_13064-RA	PREDICTED: probable N-acetyltransferase HLS1-like [Nelumbo nucifera]	-9
NNU_13078-RA	PREDICTED: transcription factor bHLH51-like [Nelumbo nucifera]	-5.20094
NNU_13084-RA	PREDICTED: mitogen-activated protein kinase kinase kinase 2-like [Nelumbo nucifera]	-2.84727
NNU_13097-RA	PREDICTED: asparagine synthetase [glutamine-hydrolyzing] 1 [Nelumbo nucifera]	-1.72359
NNU_13161-RA	PREDICTED: putative serine/threonine-protein kinase [Nelumbo nucifera]	-2.43683
NNU_13182-RA	PREDICTED: MLO-like protein 3 [Nelumbo nucifera]	-2.34498
NNU_13187-RA	PREDICTED: MLO-like protein 6 isoform X1 [Nelumbo nucifera]	-2.49787
NNU_13195-RA	PREDICTED: uncharacterized protein LOC104594793 [Nelumbo nucifera]	2.58836
NNU_13199-RA	PREDICTED: disease resistance protein RGA2-like [Nelumbo nucifera]	-1.03032
NNU_13201-RA	PREDICTED: putative disease resistance protein RGA3 [Nelumbo nucifera]	-1.06234
NNU_13202-RA	PREDICTED: cyclin-dependent kinase 10-like [Nelumbo nucifera]	-1.88844
NNU_13253-RA	PREDICTED: uncharacterized protein LOC104611073 isoform X1 [Nelumbo nucifera]	-4.77837
NNU_13271-RA	PREDICTED: putative DNA-binding protein ESCAROLA [Nelumbo nucifera]	-2.38255
NNU_13295-RA	PREDICTED: root phototropism protein 3 [Nelumbo nucifera]	2.38223
NNU_13310-RA	PREDICTED: lysine-rich arabinogalactan protein 19-like [Nelumbo nucifera]	-3.69935
NNU_13314-RA	PREDICTED: leucine-rich repeat extensin-like protein 3 [Nelumbo nucifera]	-8.58964
NNU_13317-RA	PREDICTED: putative clathrin assembly protein At4g40080 [Nelumbo nucifera]	-1.62785
NNU_13322-RA	PREDICTED: transcription factor bHLH94-like [Nelumbo nucifera]	-2.19583
NNU_13323-RA	PREDICTED: uncharacterized protein LOC104604186 [Nelumbo nucifera]	-1.56414
NNU_13390-RA	PREDICTED: RNA-binding protein 24-A-like [Nelumbo nucifera]	1.58485
NNU_13404-RA	PREDICTED: cryptochrome-1 isoform X1 [Nelumbo nucifera]	1.0619
NNU_13438-RA	PREDICTED: annexin D1 [Nelumbo nucifera]	1.08273
NNU_13441-RA	PREDICTED: uncharacterized protein LOC104605160 isoform X1 [Nelumbo nucifera]	1.55621
NNU_13458-RA	PREDICTED: gibberellin-regulated protein 1-like [Nelumbo nucifera]	2.33156
NNU_13469-RA	PREDICTED: peroxidase 10-like [Nelumbo nucifera]	-9
NNU_13477-RA	PREDICTED: probable LRR receptor-like serine/threonine-protein kinase At1g51860 [Nelumbo nucifera]	-3.61002
NNU_13492-RA	PREDICTED: estradiol 17-beta-dehydrogenase 1-like [Nelumbo nucifera]	-2.40839
NNU_13497-RA	PREDICTED: uncharacterized protein LOC104605611 isoform X4 [Nelumbo nucifera]	-0.984638
NNU_13527-RA	PREDICTED: probable protein phosphatase 2C 12 [Nelumbo nucifera]	0.964301
NNU_13537-RA	PREDICTED: 3&apos;-N-debenzoyl-2&apos;-deoxytaxol N-benzoyltransferase-like [Nelumbo nucifera]	-6.89638
NNU_13538-RA	PREDICTED: protein PLANT CADMIUM RESISTANCE 2-like [Nelumbo nucifera]	-6.66727
NNU_13539-RA	PREDICTED: cell number regulator 1-like [Nelumbo nucifera]	-4.62307
NNU_13546-RA	PREDICTED: protein RALF-like 34 [Nelumbo nucifera]	2.89807
NNU_13554-RA	PREDICTED: uncharacterized protein LOC104606182 [Nelumbo nucifera]	-2.25895
NNU_13574-RA	PREDICTED: abscisic acid 8&apos;-hydroxylase 4 [Nelumbo nucifera]	2.81123
NNU_13592-RA	PREDICTED: nicotinate phosphoribosyltransferase-like isoform X3 [Nelumbo nucifera]	-2.4298
NNU_13599-RA	PREDICTED: PI-PLC X domain-containing protein At5g67130 [Nelumbo nucifera]	1.32601
NNU_13622-RA	PREDICTED: probable WRKY transcription factor 7 [Nelumbo nucifera]	-1.17265
NNU_13675-RA	PREDICTED: isoflavone 3&apos;-hydroxylase-like [Nelumbo nucifera]	-2.25889
NNU_13683-RA	PREDICTED: uncharacterized protein LOC104607701 [Nelumbo nucifera]	1.80576
NNU_13689-RA	PREDICTED: lysine-rich arabinogalactan protein 18 [Nelumbo nucifera]	2.2148
NNU_13709-RA	PREDICTED: uncharacterized protein LOC104607887 [Nelumbo nucifera]	1.07547
NNU_13765-RA	PREDICTED: LIM domain-containing protein WLIM1-like [Nelumbo nucifera]	2.15014
NNU_13805-RA	PREDICTED: phytosulfokines [Nelumbo nucifera]	1.62895
NNU_13835-RA	PREDICTED: galactokinase [Nelumbo nucifera]	-1.76201
NNU_13880-RA	PREDICTED: protein trichome birefringence-like 6 [Nelumbo nucifera]	1.83577
NNU_13884-RA	PREDICTED: nicotianamine synthase-like [Nelumbo nucifera]	-5.36837
NNU_13895-RA	PREDICTED: pyrophosphate-energized vacuolar membrane proton pump-like [Nelumbo nucifera]	-1.18484
NNU_13905-RA	PREDICTED: universal stress protein A-like protein [Nelumbo nucifera]	-3.51917
NNU_13938-RA	PREDICTED: uncharacterized protein LOC104598834 [Nelumbo nucifera]	1.74937
NNU_13959-RA	PREDICTED: probable galacturonosyltransferase-like 7 [Nelumbo nucifera]	1.78838
NNU_13960-RA	PREDICTED: probable galacturonosyltransferase-like 7 [Nelumbo nucifera]	1.78479
NNU_13976-RA	PREDICTED: probable polygalacturonase [Nelumbo nucifera]	1.31397
NNU_13978-RA	PREDICTED: topless-related protein 2 isoform X2 [Nelumbo nucifera]	-1.91071
NNU_14002-RA	PREDICTED: pectinesterase-like [Nelumbo nucifera]	-1.69863
NNU_14086-RA	PREDICTED: uncharacterized protein At4g15970-like isoform X3 [Nelumbo nucifera]	-2.3523
NNU_14109-RA	PREDICTED: glutathione S-transferase-like [Nelumbo nucifera]	-1.90017
NNU_14145-RA	PREDICTED: putative wall-associated receptor kinase-like 16 [Nelumbo nucifera]	-4.05887
NNU_14146-RA	PREDICTED: wall-associated receptor kinase 5-like isoform X1 [Nelumbo nucifera]	-3.07061
NNU_14168-RA	PREDICTED: scarecrow-like protein 3 [Nelumbo nucifera]	-1.9616
NNU_14222-RA	PREDICTED: pathogen-related protein-like [Nelumbo nucifera]	-3.40084
NNU_14241-RA	PREDICTED: alcohol dehydrogenase 1 [Nelumbo nucifera]	-1.6283
NNU_14265-RA	PREDICTED: GABA transporter 1-like [Nelumbo nucifera]	-3.33338
NNU_14285-RA	PREDICTED: auxin-induced protein 22B [Nelumbo nucifera]	2.0101
NNU_14293-RA	PREDICTED: protein LYK5-like [Nelumbo nucifera]	-1.05624
NNU_14302-RA	PREDICTED: guanylate-binding protein 4-like isoform X2 [Nelumbo nucifera]	1.14457
NNU_14305-RA	PREDICTED: 3-ketoacyl-CoA synthase 11-like [Nelumbo nucifera]	1.68476
NNU_14307-RA	PREDICTED: 3-ketoacyl-CoA synthase 11-like [Nelumbo nucifera]	10.3545
NNU_14318-RA	PREDICTED: protein ELC-like [Nelumbo nucifera]	-4.77847
NNU_14327-RA	PREDICTED: calmodulin-like protein 11 isoform X2 [Nelumbo nucifera]	-1.08172
NNU_14332-RA	PREDICTED: uncharacterized protein LOC104609599 [Nelumbo nucifera]	-1.39727
NNU_14338-RA	PREDICTED: ABC transporter B family member 2-like isoform X1 [Nelumbo nucifera]	1.67789
NNU_14463-RA	PREDICTED: uncharacterized protein LOC104598487 [Nelumbo nucifera]	-1.05805
NNU_14478-RA	PREDICTED: aldo-keto reductase family 4 member C9-like [Nelumbo nucifera]	-9.49625
NNU_14546-RA	PREDICTED: uncharacterized protein LOC104598585 [Nelumbo nucifera]	-2.31783
NNU_14557-RA	PREDICTED: pectinesterase 2-like [Nelumbo nucifera]	-5.57528
NNU_14567-RA	PREDICTED: 21 kDa protein-like [Nelumbo nucifera]	-2.25856
NNU_14618-RA	PREDICTED: trihelix transcription factor GTL2-like [Nelumbo nucifera]	-1.14949
NNU_14621-RA	PREDICTED: uncharacterized protein LOC104598658 [Nelumbo nucifera]	-3.17758
NNU_14637-RA	PREDICTED: zinc finger protein MAGPIE-like [Nelumbo nucifera]	2.31614
NNU_14667-RA	PREDICTED: 2-alkenal reductase (NADP(+)-dependent)-like isoform X1 [Nelumbo nucifera]	-2.46962
NNU_14672-RA	PREDICTED: cytochrome P450 86B1-like [Nelumbo nucifera]	-9
NNU_14673-RA	PREDICTED: cytochrome P450 86B1-like [Nelumbo nucifera]	-7.52674
NNU_14675-RA	PREDICTED: homeobox-leucine zipper protein HAT14-like isoform X1 [Nelumbo nucifera]	3.59965
NNU_14684-RA	hypothetical protein VITISV_006456 [Vitis vinifera]	-1.80614
NNU_14692-RA	PREDICTED: beta-glucosidase 4 [Nelumbo nucifera]	0.976898
NNU_14722-RA	PREDICTED: uncharacterized protein LOC104603151 [Nelumbo nucifera]	-1.95557
NNU_14729-RA	PREDICTED: villin-4-like isoform X2 [Nelumbo nucifera]	1.08918
NNU_14764-RA	PREDICTED: CASP-like protein 2C1 [Nelumbo nucifera]	9.99536
NNU_14784-RA	PREDICTED: pathogenesis-related protein PRB1-3-like [Nelumbo nucifera]	4.5383
NNU_14833-RA	PREDICTED: uncharacterized protein LOC104607317 [Nelumbo nucifera]	2.41908
NNU_14854-RA	PREDICTED: type I inositol 1,4,5-trisphosphate 5-phosphatase CVP2 isoform X2 [Nelumbo nucifera]	-9
NNU_14893-RA	PREDICTED: U-box domain-containing protein 21-like [Nelumbo nucifera]	-4.22988
NNU_14894-RA	PREDICTED: probable receptor protein kinase TMK1 [Nelumbo nucifera]	1.83544
NNU_14911-RA	PREDICTED: cyclin-SDS isoform X1 [Nelumbo nucifera]	3.94251
NNU_14920-RA	PREDICTED: MACPF domain-containing protein At1g14780 [Nelumbo nucifera]	-2.58487
NNU_14943-RA	PREDICTED: transcription factor PIF1-like isoform X3 [Nelumbo nucifera]	-1.78235
NNU_14950-RA	PREDICTED: keratin, type I cytoskeletal 9-like [Nelumbo nucifera]	1.65574
NNU_14986-RA	PREDICTED: glutamate receptor 2.8-like [Nelumbo nucifera]	-2.56093
NNU_14989-RA	PREDICTED: glutamate receptor 2.8-like [Nelumbo nucifera]	-3.30052
NNU_14997-RA	PREDICTED: (R)-mandelonitrile lyase-like [Nelumbo nucifera]	1.80958
NNU_15004-RA	PREDICTED: disease resistance protein At4g27190-like [Nelumbo nucifera]	-2.17953
NNU_15135-RA	PREDICTED: ABC transporter G family member 6-like [Nelumbo nucifera]	-1.9046
NNU_15136-RA	PREDICTED: uncharacterized protein LOC104599228 [Nelumbo nucifera]	-1.87787
NNU_15184-RA	PREDICTED: F-box protein At2g39490 [Nelumbo nucifera]	-4.03079
NNU_15188-RA	PREDICTED: transcription factor MYB59-like isoform X1 [Nelumbo nucifera]	-3.72062
NNU_15229-RA	PREDICTED: CDP-diacylglycerol--glycerol-3-phosphate 3-phosphatidyltransferase 2-like [Nelumbo nucifera]	2.17813
NNU_15235-RA	PREDICTED: adenylate kinase 1, chloroplastic-like isoform X2 [Nelumbo nucifera]	1.02098
NNU_15254-RA	PREDICTED: villin-2-like [Nelumbo nucifera]	-2.68799
NNU_15307-RA	PREDICTED: autophagy-related protein 18h-like [Nelumbo nucifera]	-3.72555
NNU_15354-RA	Os02g0189700 [Oryza sativa Japonica Group]	3.92288
NNU_15356-RA	PREDICTED: ABC transporter B family member 2-like [Nelumbo nucifera]	3.96905
NNU_15361-RA	PREDICTED: brassinosteroid-regulated protein BRU1-like [Nelumbo nucifera]	1.6328
NNU_15362-RA	PREDICTED: inositol transporter 4-like [Nelumbo nucifera]	1.79612
NNU_15406-RA	PREDICTED: receptor-like protein 12 [Nelumbo nucifera]	-2.64335
NNU_15422-RA	PREDICTED: GDSL esterase/lipase 5-like [Nelumbo nucifera]	-5.06833
NNU_15449-RA	PREDICTED: wall-associated receptor kinase 2-like [Nelumbo nucifera]	-2.07124
NNU_15450-RA	PREDICTED: putative wall-associated receptor kinase-like 16 [Nelumbo nucifera]	-5.28057
NNU_15451-RA	PREDICTED: putative wall-associated receptor kinase-like 16 [Nelumbo nucifera]	-5.46599
NNU_15453-RA	PREDICTED: wall-associated receptor kinase 5-like [Nelumbo nucifera]	-1.50924
NNU_15455-RA	PREDICTED: uncharacterized protein LOC104608921 [Nelumbo nucifera]	-5.30735
NNU_15457-RA	PREDICTED: putative wall-associated receptor kinase-like 16 [Nelumbo nucifera]	-1.98333
NNU_15460-RA	PREDICTED: uncharacterized protein LOC104608921 [Nelumbo nucifera]	-4.03777
NNU_15465-RA	PREDICTED: putative wall-associated receptor kinase-like 16 [Nelumbo nucifera]	-6.31742
NNU_15467-RA	PREDICTED: wall-associated receptor kinase 2-like [Nelumbo nucifera]	-6.39547
NNU_15470-RA	PREDICTED: U-box domain-containing protein 44-like isoform X1 [Nelumbo nucifera]	-1.17236
NNU_15483-RA	PREDICTED: regulatory protein NPR5-like [Nelumbo nucifera]	-1.33118
NNU_15500-RA	PREDICTED: probable LRR receptor-like serine/threonine-protein kinase At4g37250 [Nelumbo nucifera]	-4.81578
NNU_15502-RA	PREDICTED: wall-associated receptor kinase-like 1 [Nelumbo nucifera]	-4.4574
NNU_15564-RA	PREDICTED: uncharacterized protein LOC104588677 [Nelumbo nucifera]	-4.04963
NNU_15594-RA	PREDICTED: microtubule-associated protein 70-2-like isoform X1 [Nelumbo nucifera]	1.07801
NNU_15599-RA	PREDICTED: UDP-glycosyltransferase 76E2-like [Nelumbo nucifera]	2.94443
NNU_15653-RA	PREDICTED: 17.8 kDa class I heat shock protein-like [Nelumbo nucifera]	-1.20484
NNU_15725-RA	PREDICTED: uncharacterized protein LOC104613163 [Nelumbo nucifera]	-5.45108
NNU_15814-RA	PREDICTED: protein TRANSPARENT TESTA 12 [Nelumbo nucifera]	1.39916
NNU_15819-RA	PREDICTED: uncharacterized protein LOC104610921 [Nelumbo nucifera]	1.87731
NNU_15858-RA	PREDICTED: putative quinone-oxidoreductase homolog, chloroplastic [Nelumbo nucifera]	-3.28034
NNU_15965-RA	PREDICTED: fasciclin-like arabinogalactan protein 7 [Nelumbo nucifera]	1.81573
NNU_15966-RA	PREDICTED: aspartic proteinase nepenthesin-1 [Nelumbo nucifera]	1.78828
NNU_15985-RA	PREDICTED: cytochrome b561 and DOMON domain-containing protein At5g47530-like [Nelumbo nucifera]	-3.2336
NNU_15996-RA	PREDICTED: inositol transporter 4-like [Nelumbo nucifera]	5.00223
NNU_16033-RA	PREDICTED: glucose-6-phosphate 1-dehydrogenase, chloroplastic [Nelumbo nucifera]	-1.8015
NNU_16040-RA	PREDICTED: oligopeptide transporter 3 [Nelumbo nucifera]	-2.06504
NNU_16059-RA	PREDICTED: calcyclin-binding protein-like [Nelumbo nucifera]	1.41749
NNU_16065-RA	PREDICTED: uncharacterized protein LOC104613497 isoform X1 [Nelumbo nucifera]	2.61595
NNU_16122-RA	PREDICTED: probable WRKY transcription factor 65 isoform X1 [Nelumbo nucifera]	-3.12345
NNU_16136-RA	PREDICTED: G-type lectin S-receptor-like serine/threonine-protein kinase SD2-5 [Nelumbo nucifera]	-2.37353
NNU_16175-RA	PREDICTED: probable LRR receptor-like serine/threonine-protein kinase At1g53440 isoform X1 [Nelumbo nucifera]	-1.1422
NNU_16178-RA	PREDICTED: G-type lectin S-receptor-like serine/threonine-protein kinase At4g03230 [Nelumbo nucifera]	-2.71496
NNU_16218-RA	PREDICTED: uncharacterized protein LOC104590583 [Nelumbo nucifera]	-2.30375
NNU_16221-RA	PREDICTED: umecyanin-like [Nelumbo nucifera]	-2.95913
NNU_16243-RA	PREDICTED: peroxidase 51-like [Nelumbo nucifera]	-5.81036
NNU_16285-RA	PREDICTED: zinc finger protein 4-like [Nelumbo nucifera]	1.03888
NNU_16307-RA	PREDICTED: U-box domain-containing protein 33-like isoform X2 [Nelumbo nucifera]	-3.05244
NNU_16309-RA	PREDICTED: uncharacterized protein LOC104586374 isoform X2 [Nelumbo nucifera]	-1.20839
NNU_16341-RA	PREDICTED: putative germin-like protein 2-1 isoform X1 [Nelumbo nucifera]	-5.61222
NNU_16347-RA	PREDICTED: putative ER lumen protein-retaining receptor C28H8.4 [Nelumbo nucifera]	-3.96465
NNU_16375-RA	PREDICTED: septum-promoting GTP-binding protein 1-like [Nelumbo nucifera]	-2.87931
NNU_16494-RA	PREDICTED: putative beta-glucosidase 41 isoform X1 [Nelumbo nucifera]	-2.56134
NNU_16495-RA	PREDICTED: xyloglucan endotransglucosylase/hydrolase protein 9 [Nelumbo nucifera]	2.25058
NNU_16506-RA	PREDICTED: indole-3-acetic acid-amido synthetase GH3.6-like [Nelumbo nucifera]	-3.27426
NNU_16569-RA	PREDICTED: putative polyol transporter 1 [Nelumbo nucifera]	-1.77675
NNU_16579-RA	PREDICTED: zinc finger protein NUTCRACKER-like [Nelumbo nucifera]	-1.09849
NNU_16585-RA	PREDICTED: homeobox-leucine zipper protein ATHB-40-like [Nelumbo nucifera]	-4.40832
NNU_16632-RA	PREDICTED: protein LURP-one-related 8-like [Nelumbo nucifera]	-1.91855
NNU_16646-RA	PREDICTED: cytochrome P450 714A1-like [Nelumbo nucifera]	1.14893
NNU_16668-RA	PREDICTED: probable LRR receptor-like serine/threonine-protein kinase At1g06840 [Nelumbo nucifera]	-2.55918
NNU_16669-RA	PREDICTED: probable LRR receptor-like serine/threonine-protein kinase At1g06840 [Nelumbo nucifera]	-2.26949
NNU_16710-RA	PREDICTED: xylosyltransferase 1 [Nelumbo nucifera]	2.07421
NNU_16734-RA	PREDICTED: probable voltage-gated potassium channel subunit beta [Nelumbo nucifera]	1.27504
NNU_16738-RA	PREDICTED: uncharacterized protein LOC104602153 isoform X2 [Nelumbo nucifera]	1.28367
NNU_16740-RA	PREDICTED: 9-cis-epoxycarotenoid dioxygenase NCED3, chloroplastic-like [Nelumbo nucifera]	6.93231
NNU_16744-RA	PREDICTED: chalcone synthase 1-like [Nelumbo nucifera]	-1.34634
NNU_16769-RA	PREDICTED: serine/threonine-protein kinase At3g07070-like isoform X3 [Nelumbo nucifera]	-1.34355
NNU_16770-RA	PREDICTED: uncharacterized protein LOC104602184 [Nelumbo nucifera]	-2.34617
NNU_16775-RA	PREDICTED: cyclin-dependent kinase inhibitor 5 [Nelumbo nucifera]	-2.13718
NNU_16795-RA	PREDICTED: transcription factor MYB1R1-like isoform X1 [Nelumbo nucifera]	-2.36456
NNU_16833-RA	PREDICTED: jacalin-related lectin 19 [Nelumbo nucifera]	1.20284
NNU_16839-RA	PREDICTED: protein EARLY FLOWERING 3-like isoform X1 [Nelumbo nucifera]	-1.09519
NNU_16849-RA	PREDICTED: arabinogalactan peptide 20-like [Nelumbo nucifera]	2.56144
NNU_16851-RA	PREDICTED: transcription repressor MYB6-like [Nelumbo nucifera]	-1.51489
NNU_16854-RA	PREDICTED: zinc finger CCCH domain-containing protein 20-like [Nelumbo nucifera]	-2.41257
NNU_16856-RA	PREDICTED: GDSL esterase/lipase APG-like [Nelumbo nucifera]	3.76376
NNU_16861-RA	PREDICTED: leucine-rich repeat extensin-like protein 4 [Nelumbo nucifera]	3.01201
NNU_16864-RA	PREDICTED: uncharacterized protein LOC104604464 [Nelumbo nucifera]	2.78874
NNU_16880-RA	PREDICTED: receptor-like protein kinase HSL1 [Nelumbo nucifera]	-2.72311
NNU_16891-RA	PREDICTED: histidine-containing phosphotransfer protein 4-like [Nelumbo nucifera]	3.74358
NNU_16901-RA	PREDICTED: 1-aminocyclopropane-1-carboxylate oxidase 5 isoform X1 [Nelumbo nucifera]	1.37237
NNU_16902-RA	PREDICTED: monoglyceride lipase-like isoform X1 [Nelumbo nucifera]	-1.12656
NNU_16923-RA	PREDICTED: transcription factor MYB3-like [Nelumbo nucifera]	-3.4763
NNU_16946-RA	PREDICTED: protein enabled homolog [Nelumbo nucifera]	-1.39232
NNU_16961-RA	PREDICTED: aquaporin TIP1-1 [Nelumbo nucifera]	2.03238
NNU_16997-RA	PREDICTED: RING-H2 finger protein ATL52-like [Nelumbo nucifera]	-4.61797
NNU_17016-RA	PREDICTED: subtilisin-like protease [Nelumbo nucifera]	1.54263
NNU_17018-RA	PREDICTED: lysosomal Pro-X carboxypeptidase-like [Nelumbo nucifera]	-2.97798
NNU_17037-RA	PREDICTED: uncharacterized protein LOC104601722 [Nelumbo nucifera]	-2.85971
NNU_17043-RA	PREDICTED: floral homeotic protein APETALA 2-like isoform X2 [Nelumbo nucifera]	-1.06909
NNU_17059-RA	PREDICTED: transcription factor SPATULA-like isoform X1 [Nelumbo nucifera]	-2.71228
NNU_17063-RA	PREDICTED: subtilisin-like protease [Nelumbo nucifera]	-2.92522
NNU_17068-RA	PREDICTED: PI-PLC X domain-containing protein At5g67130-like [Nelumbo nucifera]	-1.29017
NNU_17101-RA	PREDICTED: ferredoxin--nitrite reductase, chloroplastic [Nelumbo nucifera]	-2.72434
NNU_17103-RA	PREDICTED: abscisic acid 8&apos;-hydroxylase 4-like [Nelumbo nucifera]	7.0515
NNU_17123-RA	PREDICTED: probable calcium-binding protein CML17 [Malus domestica]	-1.99863
NNU_17139-RA	PREDICTED: mitochondrial chaperone BCS1-like [Nelumbo nucifera]	-2.59778
NNU_17143-RA	PREDICTED: abscisic acid 8&apos;-hydroxylase 3 [Nelumbo nucifera]	-1.99805
NNU_17144-RA	PREDICTED: jasmonate O-methyltransferase-like isoform X1 [Nelumbo nucifera]	-1.82158
NNU_17156-RA	PREDICTED: proteasome subunit alpha type-1-B-like [Nelumbo nucifera]	1.15705
NNU_17189-RA	PREDICTED: 3-ketoacyl-CoA synthase 4-like [Nelumbo nucifera]	1.67557
NNU_17207-RA	PREDICTED: uncharacterized protein LOC104603501 [Nelumbo nucifera]	2.52844
NNU_17293-RA	PREDICTED: uncharacterized protein LOC104594432 [Nelumbo nucifera]	-1.59422
NNU_17299-RA	PREDICTED: cytochrome P450 CYP82D47-like [Nelumbo nucifera]	-2.35875
NNU_17341-RA	PREDICTED: multicopper oxidase LPR1-like isoform X1 [Nelumbo nucifera]	-6.08534
NNU_17344-RA	PREDICTED: uncharacterized protein At1g66480-like [Nelumbo nucifera]	-2.09862
NNU_17447-RA	PREDICTED: nudix hydrolase 18, mitochondrial-like [Nelumbo nucifera]	-3.82628
NNU_17478-RA	PREDICTED: probable RNA-dependent RNA polymerase 1 [Nelumbo nucifera]	-1.44442
NNU_17481-RA	PREDICTED: probable S-adenosylmethionine-dependent methyltransferase At5g37990 [Nelumbo nucifera]	-3.53945
NNU_17483-RA	PREDICTED: probable S-adenosylmethionine-dependent methyltransferase At5g37990 [Nelumbo nucifera]	-3.25952
NNU_17485-RA	PREDICTED: probable LRR receptor-like serine/threonine-protein kinase At4g08850 [Nelumbo nucifera]	-6.31911
NNU_17490-RA	PREDICTED: MACPF domain-containing protein At1g14780-like [Nelumbo nucifera]	-3.01544
NNU_17495-RA	PREDICTED: vacuolar iron transporter 1-like [Nelumbo nucifera]	-1.58311
NNU_17510-RA	PREDICTED: zinc finger protein 4-like [Nelumbo nucifera]	-5.38629
NNU_17512-RA	PREDICTED: zinc finger protein 4-like [Nelumbo nucifera]	-8.51165
NNU_17521-RA	PREDICTED: transcription repressor KAN1-like isoform X1 [Nelumbo nucifera]	-1.2349
NNU_17533-RA	PREDICTED: calmodulin-like [Nelumbo nucifera]	-1.54023
NNU_17536-RA	PREDICTED: homeobox-leucine zipper protein ROC8-like isoform X1 [Nelumbo nucifera]	2.52509
NNU_17594-RA	PREDICTED: protein YLS9-like [Nelumbo nucifera]	-3.66666
NNU_17604-RA	PREDICTED: protein ASPARTIC PROTEASE IN GUARD CELL 2-like [Nelumbo nucifera]	-4.97417
NNU_17639-RA	PREDICTED: receptor-like protein 12 [Nelumbo nucifera]	-2.25676
NNU_17640-RA	PREDICTED: transcription factor TCP7 [Nelumbo nucifera]	-1.07297
NNU_17665-RA	PREDICTED: uncharacterized protein LOC104592433 isoform X1 [Nelumbo nucifera]	-3.96035
NNU_17683-RA	PREDICTED: probable acyl-activating enzyme 5, peroxisomal [Nelumbo nucifera]	-1.45389
NNU_17687-RA	PREDICTED: uncharacterized protein LOC104592653 isoform X1 [Nelumbo nucifera]	2.06181
NNU_17696-RA	PREDICTED: cannabidiolic acid synthase-like 1 [Nelumbo nucifera]	-4.83237
NNU_17730-RA	PREDICTED: L-type lectin-domain containing receptor kinase VIII.2-like [Nelumbo nucifera]	1.85239
NNU_17741-RA	PREDICTED: naringenin,2-oxoglutarate 3-dioxygenase [Nelumbo nucifera]	-2.39565
NNU_17787-RA	PREDICTED: growth-regulating factor 2 [Nelumbo nucifera]	-2.14185
NNU_17792-RA	PREDICTED: alcohol dehydrogenase-like 4 [Nelumbo nucifera]	-2.66826
NNU_17807-RA	PREDICTED: uncharacterized protein LOC104593967 [Nelumbo nucifera]	-1.75003
NNU_17912-RA	PREDICTED: putative receptor-like protein kinase At3g47110 [Nelumbo nucifera]	-2.91847
NNU_17952-RA	Eukaryotic translation initiation factor 3 subunit H [Morus notabilis]	-2.9376
NNU_17959-RA	PREDICTED: probable auxin efflux carrier component 1c isoform X1 [Nelumbo nucifera]	2.61101
NNU_18030-RA	PREDICTED: uncharacterized protein LOC104604808 [Nelumbo nucifera]	2.27316
NNU_18046-RA	PREDICTED: protein IQ-DOMAIN 1 [Nelumbo nucifera]	1.14112
NNU_18052-RA	PREDICTED: beta-carotene isomerase D27, chloroplastic [Nelumbo nucifera]	1.36248
NNU_18059-RA	PREDICTED: transcription factor MYC2 [Nelumbo nucifera]	1.17739
NNU_18111-RA	PREDICTED: myb-related protein 308-like [Nelumbo nucifera]	-2.16539
NNU_18114-RA	PREDICTED: short-chain dehydrogenase TIC 32, chloroplastic-like [Nelumbo nucifera]	-1.86867
NNU_18118-RA	PREDICTED: reticulocalbin-1 [Nelumbo nucifera]	-2.30132
NNU_18140-RA	PREDICTED: cellulose synthase-like protein G3 [Nelumbo nucifera]	1.50289
NNU_18160-RA	PREDICTED: uncharacterized protein LOC104604778 isoform X3 [Nelumbo nucifera]	-1.29805
NNU_18181-RA	PREDICTED: uncharacterized protein LOC104604799 isoform X1 [Nelumbo nucifera]	-1.42447
NNU_18245-RA	PREDICTED: probable pectinesterase/pectinesterase inhibitor 41 [Nelumbo nucifera]	3.26767
NNU_18254-RA	PREDICTED: adenine phosphoribosyltransferase 4-like [Nelumbo nucifera]	3.20278
NNU_18259-RA	PREDICTED: 14 kDa proline-rich protein DC2.15-like [Nelumbo nucifera]	1.65418
NNU_18312-RA	PREDICTED: F-box protein At5g51380-like [Nelumbo nucifera]	-1.05069
NNU_18338-RA	PREDICTED: GPI-anchored protein LORELEI-like [Nelumbo nucifera]	1.38224
NNU_18345-RA	PREDICTED: transcription factor MYB114-like [Nelumbo nucifera]	-2.18106
NNU_18369-RA	PREDICTED: putative glycine-rich cell wall structural protein 1 [Nelumbo nucifera]	-2.36572
NNU_18378-RA	PREDICTED: uncharacterized protein LOC104604209 [Nelumbo nucifera]	1.09163
NNU_18434-RA	PREDICTED: GDSL esterase/lipase At3g14820-like [Nelumbo nucifera]	3.36014
NNU_18472-RA	PREDICTED: uncharacterized protein LOC104604294 isoform X2 [Nelumbo nucifera]	1.9931
NNU_18489-RA	PREDICTED: hippocampus abundant transcript 1 protein-like [Nelumbo nucifera]	-1.5987
NNU_18519-RA	PREDICTED: L-ascorbate oxidase homolog [Nelumbo nucifera]	1.68148
NNU_18532-RA	PREDICTED: lysine histidine transporter-like 8 [Nelumbo nucifera]	-5.15461
NNU_18600-RA	PREDICTED: lysosomal beta glucosidase-like isoform X4 [Nelumbo nucifera]	-1.04318
NNU_18624-RA	PREDICTED: uncharacterized protein LOC104597022 isoform X2 [Nelumbo nucifera]	1.67842
NNU_18638-RA	PREDICTED: probable copper-transporting ATPase HMA5 [Nelumbo nucifera]	-1.75042
NNU_18647-RA	PREDICTED: laccase-7-like [Nelumbo nucifera]	-7.28418
NNU_18686-RA	PREDICTED: putative receptor protein kinase ZmPK1 [Nelumbo nucifera]	2.65674
NNU_18698-RA	PREDICTED: uncharacterized protein LOC104601116 [Nelumbo nucifera]	-4.07972
NNU_18706-RA	PREDICTED: methylsterol monooxygenase 2-2-like [Nelumbo nucifera]	1.21988
NNU_18713-RA	PREDICTED: ethylene receptor 2-like isoform X1 [Nelumbo nucifera]	-2.1878
NNU_18718-RA	PREDICTED: putative DNA-binding protein ESCAROLA [Nelumbo nucifera]	-2.86443
NNU_18725-RA	PREDICTED: L-type lectin-domain containing receptor kinase S.4-like [Nelumbo nucifera]	2.1363
NNU_18730-RA	PREDICTED: L-type lectin-domain containing receptor kinase S.4-like [Nelumbo nucifera]	-1.80394
NNU_18755-RA	PREDICTED: probable WRKY transcription factor 49 [Nelumbo nucifera]	-1.68253
NNU_18763-RA	PREDICTED: xyloglucan galactosyltransferase KATAMARI1-like [Nelumbo nucifera]	-2.27028
NNU_18780-RA	PREDICTED: elicitor-responsive protein 1-like [Nelumbo nucifera]	-1.89281
NNU_18788-RA	PREDICTED: glucan endo-1,3-beta-glucosidase-like [Nelumbo nucifera]	-2.48225
NNU_18794-RA	PREDICTED: LOB domain-containing protein 15 [Nelumbo nucifera]	-1.55195
NNU_18797-RA	PREDICTED: peroxidase 4-like [Nelumbo nucifera]	-4.57348
NNU_18804-RA	PREDICTED: respiratory supercomplex factor 2 homolog C1565.01-like [Nelumbo nucifera]	-1.20835
NNU_18831-RA	PREDICTED: polyadenylate-binding protein-interacting protein 2-like [Nelumbo nucifera]	-1.60801
NNU_18903-RA	PREDICTED: ammonium transporter 2 member 1-like [Nelumbo nucifera]	-5.43775
NNU_18931-RA	PREDICTED: probable 2-oxoglutarate/Fe(II)-dependent dioxygenase [Nelumbo nucifera]	-4.92786
NNU_18941-RA	PREDICTED: UDP-glycosyltransferase 73C1-like [Nelumbo nucifera]	1.53601
NNU_18954-RA	PREDICTED: uncharacterized protein At4g06598-like [Nelumbo nucifera]	1.06006
NNU_18963-RA	PREDICTED: NAC domain-containing protein 90-like [Nelumbo nucifera]	-1.6887
NNU_18964-RA	PREDICTED: capsanthin/capsorubin synthase, chromoplast-like [Nelumbo nucifera]	-1.53132
NNU_18969-RA	PREDICTED: NAC domain-containing protein 90-like isoform X1 [Nelumbo nucifera]	-4.05751
NNU_18971-RA	PREDICTED: peroxidase 27-like [Nelumbo nucifera]	-6.72308
NNU_18977-RA	PREDICTED: uncharacterized protein LOC104607644 [Nelumbo nucifera]	3.65371
NNU_18990-RA	PREDICTED: cytochrome P450 87A3-like [Nelumbo nucifera]	-1.86797
NNU_19065-RA	PREDICTED: alcohol-forming fatty acyl-CoA reductase-like [Nelumbo nucifera]	-6.78182
NNU_19067-RA	PREDICTED: alcohol-forming fatty acyl-CoA reductase-like [Nelumbo nucifera]	-6.59253
NNU_19069-RA	PREDICTED: glycerophosphodiester phosphodiesterase protein kinase domain-containing GDPDL2-like [Nelumbo nucifera]	-4.61003
NNU_19071-RA	PREDICTED: glycerophosphodiester phosphodiesterase protein kinase domain-containing GDPDL2-like [Nelumbo nucifera]	-4.18399
NNU_19081-RA	PREDICTED: probable receptor-like protein kinase At1g67000 [Nelumbo nucifera]	-1.6936
NNU_19090-RA	PREDICTED: polygalacturonase inhibitor-like [Nelumbo nucifera]	-2.79863
NNU_19093-RA	PREDICTED: L-Ala-D/L-amino acid epimerase isoform X2 [Nelumbo nucifera]	-1.10971
NNU_19107-RA	PREDICTED: lipid phosphate phosphatase 2-like isoform X1 [Nelumbo nucifera]	-1.42482
NNU_19125-RA	PREDICTED: WAT1-related protein At3g18200-like isoform X1 [Nelumbo nucifera]	-3.45295
NNU_19132-RA	PREDICTED: phospholipase D beta 1-like, partial [Nelumbo nucifera]	-1.15624
NNU_19145-RA	PREDICTED: MATE efflux family protein 6-like [Nelumbo nucifera]	-3.64408
NNU_19178-RA	PREDICTED: probable WRKY transcription factor 28 [Nelumbo nucifera]	-2.85914
NNU_19194-RA	PREDICTED: potassium transporter 5-like [Nelumbo nucifera]	-4.96515
NNU_19202-RA	PREDICTED: uncharacterized endoplasmic reticulum membrane protein C16E8.02-like [Nelumbo nucifera]	-1.31339
NNU_19212-RA	PREDICTED: cyclin-D2-1-like [Nelumbo nucifera]	-2.66293
NNU_19278-RA	PREDICTED: putative leucine-rich repeat receptor-like serine/threonine-protein kinase At2g24130 [Nelumbo nucifera]	-6.28433
NNU_19287-RA	PREDICTED: chitotriosidase-1-like [Nelumbo nucifera]	-6.3031
NNU_19327-RA	PREDICTED: reticulon-like protein B21 isoform X1 [Nelumbo nucifera]	1.35091
NNU_19366-RA	PREDICTED: sarcoplasmic reticulum histidine-rich calcium-binding protein [Nelumbo nucifera]	-1.4176
NNU_19373-RA	PREDICTED: methyltransferase-like protein 10 [Nelumbo nucifera]	1.58217
NNU_19382-RA	PREDICTED: uncharacterized protein LOC104587754 [Nelumbo nucifera]	1.60993
NNU_19394-RA	PREDICTED: ABC transporter G family member 7 [Nelumbo nucifera]	-1.14483
NNU_19448-RA	PREDICTED: uncharacterized protein LOC104586915 [Nelumbo nucifera]	-5.10162
NNU_19460-RA	PREDICTED: pleiotropic drug resistance protein 2-like [Nelumbo nucifera]	-3.7376
NNU_19488-RA	PREDICTED: peroxidase 3-like [Nelumbo nucifera]	-5.63757
NNU_19494-RA	PREDICTED: uncharacterized protein LOC104608473 [Nelumbo nucifera]	1.286
NNU_19512-RA	PREDICTED: ethylene-responsive transcription factor ERF014-like [Nelumbo nucifera]	1.69503
NNU_19536-RA	PREDICTED: G-type lectin S-receptor-like serine/threonine-protein kinase At5g35370 [Nelumbo nucifera]	-1.75375
NNU_19541-RA	PREDICTED: probable disease resistance protein At1g58390 [Nelumbo nucifera]	-3.92954
NNU_19592-RA	PREDICTED: uncharacterized protein LOC104587812 isoform X5 [Nelumbo nucifera]	-5.49082
NNU_19602-RA	PREDICTED: CBS domain-containing protein CBSCBSPB3-like [Nelumbo nucifera]	-1.38059
NNU_19605-RA	PREDICTED: uncharacterized protein LOC104587825 [Nelumbo nucifera]	2.50622
NNU_19679-RA	PREDICTED: uncharacterized protein LOC104588063 [Nelumbo nucifera]	-1.82713
NNU_19689-RA	PREDICTED: disease resistance protein RPM1-like [Nelumbo nucifera]	-8.3937
NNU_19721-RA	PREDICTED: uncharacterized protein LOC104611295 [Nelumbo nucifera]	-4.06841
NNU_19729-RA	PREDICTED: uncharacterized protein LOC104611308 [Nelumbo nucifera]	1.064
NNU_19732-RA	PREDICTED: two-component response regulator ARR9-like isoform X1 [Nelumbo nucifera]	1.60738
NNU_19740-RA	PREDICTED: uncharacterized protein LOC104611321 [Nelumbo nucifera]	-3.19536
NNU_19748-RA	PREDICTED: phosphatidylinositol 4-phosphate 5-kinase 6-like [Nelumbo nucifera]	4.90268
NNU_19777-RA	PREDICTED: trihelix transcription factor ASIL1 [Nelumbo nucifera]	-1.10484
NNU_19784-RA	PREDICTED: sigma factor binding protein 1, chloroplastic-like [Nelumbo nucifera]	-2.66487
NNU_19814-RA	PREDICTED: transcription factor RAX2-like [Nelumbo nucifera]	-3.28457
NNU_19836-RA	PREDICTED: alpha carbonic anhydrase 7-like [Nelumbo nucifera]	-3.21333
NNU_19851-RA	PREDICTED: vacuolar amino acid transporter 1-like isoform X2 [Nelumbo nucifera]	1.39502
NNU_19892-RA	PREDICTED: uncharacterized protein LOC104612459 [Nelumbo nucifera]	-3.06471
NNU_19923-RA	PREDICTED: phospholipase A1-Igamma1, chloroplastic-like [Nelumbo nucifera]	-3.49592
NNU_19962-RA	PREDICTED: uncharacterized protein LOC104589368 isoform X2 [Nelumbo nucifera]	-1.43172
NNU_19966-RA	PREDICTED: uncharacterized protein LOC104590080 [Nelumbo nucifera]	2.04336
NNU_19976-RA	PREDICTED: G-type lectin S-receptor-like serine/threonine-protein kinase RLK1 [Nelumbo nucifera]	-3.56924
NNU_19979-RA	hypothetical protein MIMGU_mgv1a018797mg [Erythranthe guttata]	-2.62155
NNU_19983-RA	PREDICTED: serine/threonine-protein kinase HT1-like [Nelumbo nucifera]	-1.11622
NNU_19988-RA	PREDICTED: vacuolar iron transporter homolog 4-like [Nelumbo nucifera]	-2.20892
NNU_19992-RA	PREDICTED: uncharacterized protein LOC104599880 [Nelumbo nucifera]	-4.98837
NNU_20008-RA	PREDICTED: probable plastid-lipid-associated protein 7, chloroplastic [Nelumbo nucifera]	-1.62435
NNU_20012-RA	PREDICTED: WAT1-related protein At1g43650 [Nelumbo nucifera]	-2.09948
NNU_20039-RA	PREDICTED: cellulose synthase A catalytic subunit 2 [UDP-forming]-like [Nelumbo nucifera]	1.83231
NNU_20081-RA	PREDICTED: tryptophan aminotransferase-related protein 3-like [Nelumbo nucifera]	-2.07742
NNU_20088-RA	PREDICTED: probable LRR receptor-like serine/threonine-protein kinase At1g34110 [Nelumbo nucifera]	-2.51099
NNU_20089-RA	PREDICTED: probable 3-ketoacyl-CoA synthase 2 [Nelumbo nucifera]	10.5668
NNU_20123-RA	PREDICTED: putative uncharacterized protein DDB_G0272478 [Nelumbo nucifera]	2.30302
NNU_20138-RA	PREDICTED: uncharacterized protein LOC104600168 [Nelumbo nucifera]	-1.25068
NNU_20146-RA	PREDICTED: elicitor peptide 6 [Nelumbo nucifera]	-2.95848
NNU_20155-RA	PREDICTED: protein CPR-5 isoform X2 [Nelumbo nucifera]	-3.36603
NNU_20213-RA	PREDICTED: low affinity sulfate transporter 3-like [Nelumbo nucifera]	-1.62881
NNU_20221-RA	PREDICTED: uncharacterized protein LOC104600098 [Nelumbo nucifera]	1.04524
NNU_20244-RA	PREDICTED: probable trehalose-phosphate phosphatase J [Nelumbo nucifera]	-1.89238
NNU_20283-RA	PREDICTED: MLO-like protein 11 [Nelumbo nucifera]	2.07643
NNU_20304-RA	PREDICTED: probable F-box protein At4g22030 [Nelumbo nucifera]	-4.9015
NNU_20314-RA	PREDICTED: probable WRKY transcription factor 31 [Nelumbo nucifera]	-2.56465
NNU_20372-RA	PREDICTED: 1-aminocyclopropane-1-carboxylate oxidase-like [Nelumbo nucifera]	2.55741
NNU_20392-RA	PREDICTED: GDSL esterase/lipase At2g42990-like isoform X1 [Nelumbo nucifera]	6.61518
NNU_20451-RA	PREDICTED: glycerophosphodiester phosphodiesterase GDPDL3-like [Nelumbo nucifera]	-3.33982
NNU_20457-RA	PREDICTED: glycerophosphodiester phosphodiesterase GDPDL3-like [Nelumbo nucifera]	-1.40713
NNU_20467-RA	PREDICTED: cytochrome b561 and DOMON domain-containing protein At5g47530-like [Nelumbo nucifera]	-1.96359
NNU_20500-RA	PREDICTED: F-box protein SNE-like [Nelumbo nucifera]	4.3662
NNU_20518-RA	PREDICTED: UPF0329 protein ECU05_1680/ECU11_0050-like isoform X2 [Nelumbo nucifera]	-1.96574
NNU_20632-RA	PREDICTED: probable amino acid permease 7 [Nelumbo nucifera]	-2.04867
NNU_20643-RA	PREDICTED: subtilisin-like protease SBT5.4 [Nelumbo nucifera]	-2.5069
NNU_20654-RA	PREDICTED: phosphoglucomutase, cytoplasmic-like [Nelumbo nucifera]	1.87259
NNU_20663-RA	PREDICTED: uncharacterized protein LOC104607350 [Nelumbo nucifera]	1.07624
NNU_20696-RA	PREDICTED: probable leucine-rich repeat receptor-like protein kinase At2g28990 [Nelumbo nucifera]	-3.83861
NNU_20722-RA	PREDICTED: nudix hydrolase 18, mitochondrial-like [Nelumbo nucifera]	-1.21429
NNU_20736-RA	PREDICTED: aspartic proteinase PCS1-like [Nelumbo nucifera]	1.182
NNU_20754-RA	PREDICTED: U-box domain-containing protein 34-like [Nelumbo nucifera]	-4.9457
NNU_20780-RA	PREDICTED: probable leucine-rich repeat receptor-like protein kinase At1g35710 [Nelumbo nucifera]	-2.75136
NNU_20797-RA	PREDICTED: protein ECERIFERUM 3 [Nelumbo nucifera]	2.99811
NNU_20808-RA	PREDICTED: receptor-like protein kinase 5 [Nelumbo nucifera]	-2.0659
NNU_20825-RA	PREDICTED: uncharacterized protein LOC104612369 [Nelumbo nucifera]	-1.43573
NNU_20829-RA	PREDICTED: G-type lectin S-receptor-like serine/threonine-protein kinase RLK1 [Nelumbo nucifera]	-4.85507
NNU_20857-RA	PREDICTED: serine/threonine-protein kinase OXI1-like [Nelumbo nucifera]	-1.86709
NNU_20868-RA	PREDICTED: cytochrome P450 86B1-like [Nelumbo nucifera]	6.55271
NNU_20903-RA	PREDICTED: (S)-scoulerine 9-O-methyltransferase-like [Nelumbo nucifera]	-1.06525
NNU_20997-RA	PREDICTED: uncharacterized protein LOC104608702 [Nelumbo nucifera]	-3.42897
NNU_21010-RA	PREDICTED: O-glucosyltransferase rumi-like [Nelumbo nucifera]	-1.23203
NNU_21040-RA	PREDICTED: tetraspanin-10-like [Nelumbo nucifera]	-1.9832
NNU_21054-RA	PREDICTED: bifunctional UDP-glucose 4-epimerase and UDP-xylose 4-epimerase 1 [Nelumbo nucifera]	1.91711
NNU_21077-RA	PREDICTED: uncharacterized protein LOC104608771 [Nelumbo nucifera]	-2.38559
NNU_21082-RA	PREDICTED: probable ADP-ribosylation factor GTPase-activating protein AGD8 [Nelumbo nucifera]	1.29772
NNU_21131-RA	PREDICTED: phosphoglycerate mutase-like protein 1 isoform X1 [Nelumbo nucifera]	-2.07942
NNU_21230-RA	PREDICTED: UDP-glycosyltransferase 92A1-like [Nelumbo nucifera]	-2.78415
NNU_21271-RA	PREDICTED: G-type lectin S-receptor-like serine/threonine-protein kinase RLK1 isoform X1 [Nelumbo nucifera]	-1.82614
NNU_21277-RA	PREDICTED: G-type lectin S-receptor-like serine/threonine-protein kinase RLK1 [Nelumbo nucifera]	-3.1534
NNU_21293-RA	PREDICTED: uncharacterized protein LOC104595016 [Nelumbo nucifera]	-1.74381
NNU_21295-RA	PREDICTED: cytochrome P450 90A1-like [Nelumbo nucifera]	1.38875
NNU_21357-RA	PREDICTED: UDP-glycosyltransferase 86A2-like [Nelumbo nucifera]	2.34554
NNU_21371-RA	PREDICTED: RNA polymerase-associated protein CTR9 homolog [Nelumbo nucifera]	-1.38748
NNU_21372-RA	PREDICTED: probable (S)-N-methylcoclaurine 3&apos;-hydroxylase isozyme 2 [Nelumbo nucifera]	-5.23044
NNU_21471-RA	PREDICTED: uncharacterized protein LOC104592209 [Nelumbo nucifera]	3.31295
NNU_21486-RA	hypothetical protein POPTR_0018s05900g [Populus trichocarpa]	-1.1786
NNU_21488-RA	PREDICTED: uncharacterized protein LOC104595218 [Nelumbo nucifera]	-1.15198
NNU_21500-RA	PREDICTED: DNA mismatch repair protein MSH7 isoform X1 [Nelumbo nucifera]	-1.51008
NNU_21504-RA	PREDICTED: potassium channel KAT3-like isoform X1 [Nelumbo nucifera]	-4.66108
NNU_21567-RA	PREDICTED: DELLA protein GAI-like [Nelumbo nucifera]	1.85493
NNU_21596-RA	PREDICTED: potassium channel AKT1-like [Nelumbo nucifera]	2.50864
NNU_21614-RA	PREDICTED: protein kinase PINOID 2-like [Nelumbo nucifera]	5.02555
NNU_21617-RA	PREDICTED: uncharacterized protein LOC104595339 [Nelumbo nucifera]	1.82651
NNU_21618-RA	PREDICTED: early nodulin-93-like [Nelumbo nucifera]	-3.32522
NNU_21635-RA	PREDICTED: lysosomal Pro-X carboxypeptidase-like isoform X2 [Nelumbo nucifera]	-2.69838
NNU_21670-RA	PREDICTED: ethylene-responsive transcription factor WIN1-like [Nelumbo nucifera]	7.21323
NNU_21686-RA	PREDICTED: blue copper protein [Nelumbo nucifera]	-3.91813
NNU_21713-RA	PREDICTED: auxin-induced protein 15A-like [Nelumbo nucifera]	1.69761
NNU_21731-RA	PREDICTED: S-norcoclaurine synthase-like [Nelumbo nucifera]	-1.91913
NNU_21808-RA	PREDICTED: probable 2-aminoethanethiol dioxygenase [Nelumbo nucifera]	-1.63659
NNU_21859-RA	PREDICTED: probable boron transporter 2 [Nelumbo nucifera]	-1.96232
NNU_21864-RA	PREDICTED: uncharacterized protein LOC104591400 [Nelumbo nucifera]	-1.26139
NNU_21893-RA	PREDICTED: high affinity nitrate transporter 2.5 [Nelumbo nucifera]	-3.71577
NNU_21957-RA	PREDICTED: serine/threonine-protein kinase HT1-like [Nelumbo nucifera]	-1.0379
NNU_21962-RA	PREDICTED: BTB/POZ domain-containing protein At1g67900 [Nelumbo nucifera]	1.63066
NNU_21968-RA	PREDICTED: uncharacterized protein LOC104591508 [Nelumbo nucifera]	-1.10628
NNU_21973-RA	PREDICTED: high-affinity nitrate transporter 3.2-like [Nelumbo nucifera]	-5.57907
NNU_21992-RA	PREDICTED: uncharacterized protein LOC104591536 [Nelumbo nucifera]	-1.50956
NNU_22013-RA	PREDICTED: vignain-like [Nelumbo nucifera]	-1.28139
NNU_22087-RA	PREDICTED: uncharacterized protein LOC104591635 isoform X1 [Nelumbo nucifera]	1.51314
NNU_22092-RA	PREDICTED: uncharacterized N-acetyltransferase DDB_G0290199 [Nelumbo nucifera]	3.58056
NNU_22109-RA	PREDICTED: malate synthase, glyoxysomal [Nelumbo nucifera]	-3.12405
NNU_22132-RA	PREDICTED: probable inactive leucine-rich repeat receptor-like protein kinase At1g66830 [Nelumbo nucifera]	1.31334
NNU_22150-RA	PREDICTED: chloride channel protein CLC-b [Nelumbo nucifera]	1.32748
NNU_22189-RA	PREDICTED: purple acid phosphatase 22-like [Nelumbo nucifera]	-1.04537
NNU_22197-RA	PREDICTED: non-specific phospholipase C6-like [Nelumbo nucifera]	1.1139
NNU_22200-RA	PREDICTED: truncated transcription factor CAULIFLOWER D-like isoform X1 [Nelumbo nucifera]	4.43271
NNU_22208-RA	PREDICTED: probable WRKY transcription factor 75 [Nelumbo nucifera]	-2.68951
NNU_22211-RA	PREDICTED: uncharacterized protein LOC104591766 isoform X2 [Nelumbo nucifera]	1.44723
NNU_22216-RA	PREDICTED: neurofilament medium polypeptide [Nelumbo nucifera]	1.04072
NNU_22221-RA	PREDICTED: 11-beta-hydroxysteroid dehydrogenase 1B-like isoform X1 [Nelumbo nucifera]	3.59195
NNU_22232-RA	PREDICTED: uncharacterized protein LOC104591786 [Nelumbo nucifera]	-9.149
NNU_22247-RA	PREDICTED: NAC transcription factor 25-like [Nelumbo nucifera]	-1.27645
NNU_22271-RA	PREDICTED: transcription factor bHLH137-like [Nelumbo nucifera]	-6.22315
NNU_22310-RA	PREDICTED: protein BONZAI 1-like [Nelumbo nucifera]	1.03905
NNU_22330-RA	PREDICTED: putative serine/threonine-protein kinase isoform X3 [Nelumbo nucifera]	1.73151
NNU_22339-RA	PREDICTED: nudix hydrolase 12, mitochondrial-like [Nelumbo nucifera]	-3.16008
NNU_22414-RA	PREDICTED: membrane-anchored ubiquitin-fold protein 3-like [Nelumbo nucifera]	-6.90706
NNU_22415-RA	PREDICTED: uncharacterized protein LOC104605904 [Nelumbo nucifera]	-1.41006
NNU_22432-RA	PREDICTED: trafficking protein particle complex subunit 12 [Nelumbo nucifera]	2.47447
NNU_22463-RA	PREDICTED: probable trehalose-phosphate phosphatase J [Nelumbo nucifera]	1.70586
NNU_22482-RA	PREDICTED: ras-related protein RABH1e-like isoform X2 [Nelumbo nucifera]	1.79407
NNU_22559-RA	PREDICTED: tyrosine/DOPA decarboxylase 2-like [Nelumbo nucifera]	-3.28421
NNU_22579-RA	PREDICTED: cationic amino acid transporter 1-like [Nelumbo nucifera]	-2.74818
NNU_22580-RA	PREDICTED: BTB/POZ domain-containing protein At1g30440 isoform X2 [Nelumbo nucifera]	-1.44411
NNU_22608-RA	PREDICTED: uncharacterized protein LOC104608592 [Nelumbo nucifera]	-1.42111
NNU_22629-RA	PREDICTED: transcription factor bHLH143 [Nelumbo nucifera]	-1.076
NNU_22653-RA	PREDICTED: uncharacterized protein LOC104608631 [Nelumbo nucifera]	-3.4944
NNU_22672-RA	PREDICTED: putative WEB family protein At1g65010, chloroplastic [Nelumbo nucifera]	-1.74107
NNU_22687-RA	PREDICTED: ABC transporter G family member 11-like [Nelumbo nucifera]	-2.96588
NNU_22696-RA	PREDICTED: protein EXORDIUM-like [Nelumbo nucifera]	-2.03932
NNU_22698-RA	PREDICTED: 7-deoxyloganetin glucosyltransferase-like [Nelumbo nucifera]	-3.19075
NNU_22717-RA	PREDICTED: transcription factor JUNGBRUNNEN 1-like [Nelumbo nucifera]	-5.45764
NNU_22745-RA	PREDICTED: LOW QUALITY PROTEIN: (+)-neomenthol dehydrogenase-like [Nelumbo nucifera]	-2.1732
NNU_22770-RA	PREDICTED: eukaryotic translation initiation factor 3 subunit E-like [Nelumbo nucifera]	1.48362
NNU_22784-RA	PREDICTED: probable calcium-binding protein CML50 [Nelumbo nucifera]	-3.51196
NNU_22793-RA	PREDICTED: probable sugar phosphate/phosphate translocator At3g10290 [Nelumbo nucifera]	1.07701
NNU_22795-RA	PREDICTED: pentatricopeptide repeat-containing protein At4g39530-like [Nelumbo nucifera]	-10.2596
NNU_22803-RA	PREDICTED: uncharacterized protein LOC104606282 [Nelumbo nucifera]	-3.95388
NNU_22809-RA	PREDICTED: pheophytinase, chloroplastic-like [Nelumbo nucifera]	-2.02736
NNU_22828-RA	PREDICTED: disease resistance protein RGA2-like [Nelumbo nucifera]	-5.21533
NNU_22835-RA	PREDICTED: copper transporter 5.1-like [Nelumbo nucifera]	-1.261
NNU_22838-RA	PREDICTED: cinnamoyl-CoA reductase 2-like [Nelumbo nucifera]	2.07539
NNU_22847-RA	PREDICTED: wall-associated receptor kinase-like 8 [Nelumbo nucifera]	-9
NNU_22850-RA	PREDICTED: heat stress transcription factor B-3-like [Nelumbo nucifera]	-4.91804
NNU_22870-RA	PREDICTED: (-)-germacrene D synthase-like [Nelumbo nucifera]	5.78188
NNU_22908-RA	PREDICTED: calreticulin-3-like [Nelumbo nucifera]	-2.59711
NNU_22966-RA	PREDICTED: ABC transporter G family member 11-like [Nelumbo nucifera]	3.3885
NNU_22969-RA	PREDICTED: protein ASPARTIC PROTEASE IN GUARD CELL 2-like [Nelumbo nucifera]	-1.98561
NNU_22971-RA	PREDICTED: receptor-like protein 12 isoform X2 [Nelumbo nucifera]	-1.72564
NNU_23000-RA	PREDICTED: NAC domain-containing protein 21/22 [Nelumbo nucifera]	-2.72153
NNU_23020-RA	PREDICTED: WAT1-related protein At5g07050 [Nelumbo nucifera]	-1.50183
NNU_23041-RA	PREDICTED: probable LRR receptor-like serine/threonine-protein kinase At1g56140 isoform X4 [Nelumbo nucifera]	-4.7006
NNU_23046-RA	PREDICTED: probable LRR receptor-like serine/threonine-protein kinase At1g56140 isoform X8 [Nelumbo nucifera]	-1.5698
NNU_23051-RA	PREDICTED: probable leucine-rich repeat receptor-like serine/threonine-protein kinase At3g14840 [Nelumbo nucifera]	-2.69472
NNU_23078-RA	PREDICTED: ABC transporter G family member 14 [Nelumbo nucifera]	-1.75287
NNU_23081-RA	PREDICTED: glycine-rich protein A3-like [Nelumbo nucifera]	-2.50167
NNU_23091-RA	PREDICTED: long-chain-alcohol oxidase FAO4A-like [Nelumbo nucifera]	10.0183
NNU_23122-RA	PREDICTED: uncharacterized protein LOC104610322 isoform X1 [Nelumbo nucifera]	1.08259
NNU_23133-RA	PREDICTED: uncharacterized protein LOC104610227 [Nelumbo nucifera]	-3.2353
NNU_23160-RA	PREDICTED: retinol dehydrogenase 12-like isoform X1 [Nelumbo nucifera]	-2.65507
NNU_23183-RA	PREDICTED: probable aldo-keto reductase 2 [Nelumbo nucifera]	-4.10309
NNU_23200-RA	PREDICTED: major allergen Pru ar 1-like [Nelumbo nucifera]	-3.35376
NNU_23205-RA	PREDICTED: probable polygalacturonase isoform X1 [Nelumbo nucifera]	1.28054
NNU_23222-RA	PREDICTED: pheophorbide a oxygenase, chloroplastic-like [Nelumbo nucifera]	-1.34363
NNU_23223-RA	PREDICTED: UDP-glycosyltransferase 73C1-like [Nelumbo nucifera]	1.48085
NNU_23226-RA	PREDICTED: zinc finger protein STOP1 homolog [Nelumbo nucifera]	-9
NNU_23262-RA	PREDICTED: uncharacterized protein LOC104587357 [Nelumbo nucifera]	-2.98025
NNU_23283-RA	PREDICTED: probable disease resistance protein At4g33300 isoform X2 [Nelumbo nucifera]	-2.99043
NNU_23287-RA	PREDICTED: L-ascorbate oxidase homolog [Nelumbo nucifera]	2.009
NNU_23324-RA	PREDICTED: allene oxide synthase-like [Nelumbo nucifera]	-2.81776
NNU_23336-RA	PREDICTED: cationic peroxidase 1-like isoform X1 [Nelumbo nucifera]	-4.38165
NNU_23353-RA	PREDICTED: B-box zinc finger protein 20-like [Nelumbo nucifera]	-2.92081
NNU_23391-RA	PREDICTED: histone H1-like [Nelumbo nucifera]	-1.2336
NNU_23408-RA	PREDICTED: early light-induced protein 1, chloroplastic-like [Nelumbo nucifera]	1.93368
NNU_23416-RA	PREDICTED: calcium-transporting ATPase 12, plasma membrane-type-like [Nelumbo nucifera]	-3.88427
NNU_23429-RA	PREDICTED: calcium-transporting ATPase 12, plasma membrane-type-like [Nelumbo nucifera]	-2.5259
NNU_23449-RA	PREDICTED: CBL-interacting serine/threonine-protein kinase 7-like [Nelumbo nucifera]	-2.86567
NNU_23456-RA	PREDICTED: uncharacterized protein LOC104608266 isoform X2 [Nelumbo nucifera]	-1.03931
NNU_23477-RA	PREDICTED: chaperone protein dnaJ 11, chloroplastic-like [Nelumbo nucifera]	-1.75922
NNU_23481-RA	PREDICTED: cytochrome P450 724B1-like [Nelumbo nucifera]	2.85317
NNU_23517-RA	PREDICTED: LOW QUALITY PROTEIN: feruloyl CoA ortho-hydroxylase 1 [Nelumbo nucifera]	1.56882
NNU_23552-RA	PREDICTED: dnaJ homolog subfamily C member 7-like [Nelumbo nucifera]	-3.63907
NNU_23580-RA	PREDICTED: probable acyl-activating enzyme 18, peroxisomal isoform X1 [Nelumbo nucifera]	-1.20631
NNU_23582-RA	PREDICTED: cysteine-rich repeat secretory protein 15-like [Nelumbo nucifera]	-9
NNU_23615-RA	PREDICTED: myosin-12-like isoform X1 [Nelumbo nucifera]	1.27044
NNU_23633-RA	PREDICTED: glucan endo-1,3-beta-glucosidase 8-like [Nelumbo nucifera]	2.18648
NNU_23639-RA	PREDICTED: uncharacterized protein LOC104611172 [Nelumbo nucifera]	-1.41258
NNU_23652-RA	PREDICTED: expansin-A15-like [Nelumbo nucifera]	-2.93101
NNU_23656-RA	PREDICTED: NAC domain-containing protein 72-like [Nelumbo nucifera]	-2.39371
NNU_23705-RA	PREDICTED: G-type lectin S-receptor-like serine/threonine-protein kinase At4g27290 isoform X2 [Nelumbo nucifera]	-1.57316
NNU_23706-RA	PREDICTED: G-type lectin S-receptor-like serine/threonine-protein kinase At4g27290 isoform X2 [Nelumbo nucifera]	-1.82001
NNU_23716-RA	PREDICTED: wall-associated receptor kinase 2-like [Nelumbo nucifera]	-3.66793
NNU_23733-RA	PREDICTED: auxin-responsive protein IAA28-like [Nelumbo nucifera]	3.9439
NNU_23748-RA	PREDICTED: probable galactinol--sucrose galactosyltransferase 6 isoform X1 [Nelumbo nucifera]	1.72392
NNU_23752-RA	PREDICTED: 36.4 kDa proline-rich protein [Nelumbo nucifera]	1.7873
NNU_23761-RA	PREDICTED: heptahelical transmembrane protein 1-like [Nelumbo nucifera]	2.64903
NNU_23785-RA	PREDICTED: uncharacterized protein LOC104589347 [Nelumbo nucifera]	-5.9937
NNU_23792-RA	PREDICTED: probable polygalacturonase non-catalytic subunit JP650 [Nelumbo nucifera]	1.82975
NNU_23804-RA	PREDICTED: serine/threonine-protein kinase HT1-like [Nelumbo nucifera]	1.22839
NNU_23829-RA	PREDICTED: uncharacterized protein LOC100852797 [Vitis vinifera]	-1.76645
NNU_23865-RA	PREDICTED: GDSL esterase/lipase EXL3-like [Nelumbo nucifera]	5.97177
NNU_23870-RA	PREDICTED: protein MID1-COMPLEMENTING ACTIVITY 1-like [Nelumbo nucifera]	1.51938
NNU_23874-RA	PREDICTED: CO(2)-response secreted protease-like [Nelumbo nucifera]	-3.7949
NNU_23898-RA	PREDICTED: probable nucleoredoxin 2 [Nelumbo nucifera]	4.18823
NNU_23903-RA	PREDICTED: uncharacterized protein At1g76070-like [Nelumbo nucifera]	-4.68712
NNU_23930-RA	PREDICTED: F-box protein SKIP23-like [Nelumbo nucifera]	-1.84252
NNU_23963-RA	PREDICTED: protein YLS2-like [Nelumbo nucifera]	-1.68368
NNU_23988-RA	PREDICTED: protein NLP4 [Nelumbo nucifera]	-1.19054
NNU_24037-RA	PREDICTED: mitochondrial phosphate carrier protein 1, mitochondrial [Nelumbo nucifera]	4.19523
NNU_24052-RA	PREDICTED: putative DNA-binding protein ESCAROLA [Nelumbo nucifera]	-1.58211
NNU_24053-RA	PREDICTED: 3-hydroxy-3-methylglutaryl-coenzyme A reductase 1-like [Nelumbo nucifera]	1.22717
NNU_24061-RA	conserved hypothetical protein [Ricinus communis]	-3.55672
NNU_24077-RA	PREDICTED: 2-oxoglutarate-dependent dioxygenase DAO-like [Nelumbo nucifera]	2.17002
NNU_24093-RA	PREDICTED: glucan endo-1,3-beta-glucosidase-like [Nelumbo nucifera]	-5.20304
NNU_24114-RA	PREDICTED: polyubiquitin 11-like [Nelumbo nucifera]	-3.51581
NNU_24118-RA	PREDICTED: uncharacterized protein LOC104610365 [Nelumbo nucifera]	-3.37443
NNU_24120-RA	PREDICTED: probable receptor-like protein kinase At1g67000 isoform X2 [Nelumbo nucifera]	-2.08948
NNU_24134-RA	PREDICTED: protein LSD1-like [Nelumbo nucifera]	1.49582
NNU_24144-RA	PREDICTED: E3 ubiquitin-protein ligase PUB22-like [Nelumbo nucifera]	-4.80677
NNU_24154-RA	PREDICTED: ent-kaurenoic acid oxidase 2-like [Nelumbo nucifera]	1.63388
NNU_24156-RA	PREDICTED: protein NRT1/ PTR FAMILY 7.3-like [Nelumbo nucifera]	-4.76188
NNU_24238-RA	PREDICTED: zinc finger CCCH domain-containing protein 49-like [Nelumbo nucifera]	-1.09762
NNU_24352-RA	PREDICTED: homeobox-leucine zipper protein ATHB-52-like [Nelumbo nucifera]	2.63414
NNU_24362-RA	PREDICTED: transcription activator GLK1 isoform X1 [Nelumbo nucifera]	-2.46718
NNU_24384-RA	PREDICTED: methylesterase 17-like isoform X1 [Nelumbo nucifera]	-3.81726
NNU_24385-RA	PREDICTED: probable WRKY transcription factor 70 [Nelumbo nucifera]	-1.21569
NNU_24388-RA	PREDICTED: probable pectinesterase/pectinesterase inhibitor 41 [Nelumbo nucifera]	-1.41244
NNU_24399-RA	PREDICTED: serine/threonine-protein phosphatase 7 long form homolog isoform X1 [Nelumbo nucifera]	-3.54047
NNU_24426-RA	PREDICTED: phosphoglucan phosphatase LSF2, chloroplastic [Nelumbo nucifera]	3.88948
NNU_24432-RA	PREDICTED: outer envelope pore protein 16, chloroplastic-like [Nelumbo nucifera]	-1.25598
NNU_24436-RA	PREDICTED: glucuronoxylan 4-O-methyltransferase 1-like [Nelumbo nucifera]	4.80915
NNU_24457-RA	PREDICTED: leucine-rich repeat extensin-like protein 4 [Nelumbo nucifera]	3.0291
NNU_24475-RA	PREDICTED: taraxerol synthase-like [Nelumbo nucifera]	-4.0454
NNU_24476-RA	PREDICTED: beta-amyrin 28-oxidase-like [Nelumbo nucifera]	-4.11798
NNU_24503-RA	PREDICTED: probable leucine-rich repeat receptor-like protein kinase At5g49770 isoform X1 [Nelumbo nucifera]	-2.40714
NNU_24510-RA	PREDICTED: probable leucine-rich repeat receptor-like protein kinase At5g49770 isoform X1 [Nelumbo nucifera]	-1.53919
NNU_24569-RA	PREDICTED: ethylene-responsive transcription factor ERF036-like [Nelumbo nucifera]	-2.90005
NNU_24592-RA	PREDICTED: peroxidase 72-like [Nelumbo nucifera]	-5.60609
NNU_24628-RA	PREDICTED: B-cell receptor-associated protein 31-like [Nelumbo nucifera]	1.06805
NNU_24704-RA	PREDICTED: UDP-galactose transporter 1-like [Nelumbo nucifera]	-2.07475
NNU_24708-RA	PREDICTED: lysM domain-containing GPI-anchored protein 1 [Nelumbo nucifera]	1.54504
NNU_24727-RA	PREDICTED: ethylene-responsive transcription factor ERF014 [Nelumbo nucifera]	1.78322
NNU_24743-RA	PREDICTED: DIS3-like exonuclease 2 isoform X1 [Nelumbo nucifera]	-2.39422
NNU_24842-RA	PREDICTED: WAT1-related protein At5g64700-like [Nelumbo nucifera]	-3.57539
NNU_24843-RA	PREDICTED: myb-like protein X [Nelumbo nucifera]	1.70641
NNU_24870-RA	PREDICTED: vacuolar iron transporter homolog 4-like [Nelumbo nucifera]	-2.42401
NNU_24897-RA	PREDICTED: putative DNA-binding protein ESCAROLA isoform X2 [Nelumbo nucifera]	-1.70783
NNU_24920-RA	PREDICTED: uncharacterized protein LOC104611866 [Nelumbo nucifera]	1.60135
NNU_24956-RA	PREDICTED: probable xyloglucan endotransglucosylase/hydrolase protein 33 [Nelumbo nucifera]	4.43572
NNU_24958-RA	PREDICTED: aldehyde dehydrogenase family 2 member B7, mitochondrial [Nelumbo nucifera]	4.60465
NNU_24971-RA	PREDICTED: tropinone reductase homolog [Nelumbo nucifera]	-1.46666
NNU_24984-RA	PREDICTED: WAT1-related protein At5g40240-like isoform X1 [Nelumbo nucifera]	-2.25726
NNU_25002-RA	PREDICTED: cyclin-D1-1-like isoform X1 [Nelumbo nucifera]	-2.92139
NNU_25009-RA	PREDICTED: LIM domain-containing protein WLIM1-like [Nelumbo nucifera]	1.36725
NNU_25014-RA	PREDICTED: peroxidase 41-like [Nelumbo nucifera]	2.18585
NNU_25026-RA	PREDICTED: uncharacterized protein LOC104608067 [Nelumbo nucifera]	1.61483
NNU_25042-RA	PREDICTED: formin-like protein 8 [Nicotiana tomentosiformis]	-2.45051
NNU_25048-RA	PREDICTED: lipase-like PAD4 [Nelumbo nucifera]	-1.77902
NNU_25051-RA	PREDICTED: nucleoprotein TPR [Nelumbo nucifera]	-1.14209
NNU_25093-RA	PREDICTED: peroxisomal biogenesis factor 6 [Nelumbo nucifera]	-4.82605
NNU_25100-RA	PREDICTED: uncharacterized protein LOC104608039 [Nelumbo nucifera]	-1.17517
NNU_25101-RA	PREDICTED: probable serine/threonine-protein kinase At1g18390 [Nelumbo nucifera]	-1.79928
NNU_25125-RA	PREDICTED: flotillin-like protein 4 [Nelumbo nucifera]	-2.34004
NNU_25145-RA	PREDICTED: homeobox protein knotted-1-like 13 isoform X2 [Nelumbo nucifera]	-1.6244
NNU_25204-RA	PREDICTED: uncharacterized protein LOC104609435 [Nelumbo nucifera]	1.2524
NNU_25220-RA	PREDICTED: uncharacterized protein LOC104609452 [Nelumbo nucifera]	-2.13876
NNU_25255-RA	PREDICTED: homeobox-leucine zipper protein ATHB-22-like [Nelumbo nucifera]	-2.94079
NNU_25277-RA	PREDICTED: glucomannan 4-beta-mannosyltransferase 9 [Nelumbo nucifera]	1.73631
NNU_25292-RA	PREDICTED: histone deacetylase HDT1-like isoform X1 [Nelumbo nucifera]	-3.68933
NNU_25302-RA	PREDICTED: PAN domain-containing protein At5g03700 [Nelumbo nucifera]	-3.32733
NNU_25320-RA	PREDICTED: microsomal glutathione S-transferase 3-like [Nelumbo nucifera]	1.27032
NNU_25324-RA	PREDICTED: pleiotropic drug resistance protein 2-like isoform X1 [Nelumbo nucifera]	-1.81377
NNU_25342-RA	PREDICTED: uncharacterized protein LOC104588109 [Nelumbo nucifera]	-1.18454
NNU_25356-RA	PREDICTED: LOW QUALITY PROTEIN: uncharacterized protein LOC104591318 [Nelumbo nucifera]	-2.7007
NNU_25370-RA	PREDICTED: uncharacterized protein LOC104591322 [Nelumbo nucifera]	-3.97984
NNU_25433-RA	PREDICTED: auxin-induced protein 15A-like [Nelumbo nucifera]	-4.48662
NNU_25452-RA	PREDICTED: uncharacterized protein LOC104589196 [Nelumbo nucifera]	-1.16849
NNU_25455-RA	PREDICTED: NAC domain-containing protein 90-like [Nelumbo nucifera]	-4.06027
NNU_25477-RA	PREDICTED: secoisolariciresinol dehydrogenase-like [Nelumbo nucifera]	-4.38549
NNU_25490-RA	PREDICTED: uncharacterized protein LOC104589745 [Nelumbo nucifera]	-2.92153
NNU_25495-RA	PREDICTED: putative HVA22-like protein g [Nelumbo nucifera]	-2.37919
NNU_25530-RA	PREDICTED: uncharacterized protein LOC104590085 [Nelumbo nucifera]	-3.36929
NNU_25538-RA	PREDICTED: digalactosyldiacylglycerol synthase 1, chloroplastic [Nelumbo nucifera]	-1.21542
NNU_25546-RA	PREDICTED: E3 ubiquitin-protein ligase PUB23-like [Nelumbo nucifera]	-2.11302
NNU_25563-RA	PREDICTED: purine permease 3-like [Nelumbo nucifera]	-1.74865
NNU_25587-RA	PREDICTED: uncharacterized protein LOC104590759 [Nelumbo nucifera]	1.85022
NNU_25670-RA	PREDICTED: probable WRKY transcription factor 65 [Nelumbo nucifera]	-3.01047
NNU_25679-RA	PREDICTED: metacaspase-5-like [Nelumbo nucifera]	-3.30752
NNU_25687-RA	PREDICTED: U-box domain-containing protein 17-like [Nelumbo nucifera]	-1.89205
NNU_25717-RA	PREDICTED: uncharacterized protein LOC104590302 [Nelumbo nucifera]	-1.09241
NNU_25776-RA	PREDICTED: probable LRR receptor-like serine/threonine-protein kinase At3g47570 [Nelumbo nucifera]	-3.611
NNU_25841-RA	PREDICTED: uncharacterized protein LOC104605432 [Nelumbo nucifera]	-1.93072
NNU_25871-RA	unnamed protein product [Vitis vinifera]	1.61293
NNU_25920-RA	PREDICTED: uncharacterized protein LOC104608156 isoform X2 [Nelumbo nucifera]	-1.58235
NNU_25929-RA	PREDICTED: probable aminotransferase TAT2 [Nelumbo nucifera]	2.83895
NNU_25958-RA	PREDICTED: anthocyanidin 5,3-O-glucosyltransferase-like [Nelumbo nucifera]	-2.62454
NNU_25983-RA	PREDICTED: serine/threonine-protein kinase HT1-like [Nelumbo nucifera]	-1.202
NNU_26015-RA	PREDICTED: profilin-like [Nelumbo nucifera]	3.45913
NNU_26017-RA	PREDICTED: uncharacterized protein LOC104592027 [Nelumbo nucifera]	1.2156
NNU_26022-RA	hypothetical protein 17 [Hevea brasiliensis]	-1.45796
NNU_26025-RA	PREDICTED: probable glutamate carboxypeptidase 2 [Nelumbo nucifera]	2.23854
NNU_26039-RA	PREDICTED: uncharacterized protein LOC104592047 [Nelumbo nucifera]	1.83083
NNU_26041-RA	PREDICTED: auxin-responsive protein IAA26-like [Nelumbo nucifera]	-1.29703
NNU_26049-RA	PREDICTED: cytochrome P450 714C2-like [Nelumbo nucifera]	-3.13889
NNU_26097-RA	PREDICTED: ankyrin repeat-containing protein At3g12360-like [Nelumbo nucifera]	-3.28938
NNU_26197-RA	PREDICTED: dehydration-responsive protein RD22 [Nelumbo nucifera]	2.33377
NNU_26202-RA	PREDICTED: probable pyridoxal biosynthesis protein PDX1 [Nelumbo nucifera]	2.0958
NNU_26206-RA	PREDICTED: LOW QUALITY PROTEIN: G-type lectin S-receptor-like serine/threonine-protein kinase CES101 [Nelumbo nucifera]	-1.71997
NNU_26209-RA	PREDICTED: receptor-like serine/threonine-protein kinase SD1-7 [Nelumbo nucifera]	-1.75417
NNU_26225-RA	PREDICTED: potassium channel KAT3 [Nelumbo nucifera]	-2.13594
NNU_26293-RA	PREDICTED: putative pleiotropic drug resistance protein 7 [Nelumbo nucifera]	-2.40743
NNU_26299-RA	PREDICTED: protein argonaute PNH1-like [Nelumbo nucifera]	-1.46567
NNU_26305-RA	PREDICTED: DELLA protein SLR1-like [Nelumbo nucifera]	2.30643
NNU_26319-RA	PREDICTED: potassium channel AKT1-like [Nelumbo nucifera]	-1.79739
NNU_26326-RA	PREDICTED: (6-4)DNA photolyase [Nelumbo nucifera]	1.14547
NNU_26327-RA	PREDICTED: uncharacterized protein LOC104592353 [Nelumbo nucifera]	-0.90414
NNU_26339-RA	PREDICTED: early nodulin-93-like [Nelumbo nucifera]	-3.39184
NNU_26350-RA	PREDICTED: uncharacterized protein At1g15400 [Nelumbo nucifera]	-2.5769
NNU_26381-RA	PREDICTED: E3 ubiquitin-protein ligase RGLG1-like [Nelumbo nucifera]	-6.60786
NNU_26399-RA	PREDICTED: uncharacterized protein LOC104592440 [Nelumbo nucifera]	-2.11549
NNU_26410-RA	PREDICTED: uncharacterized protein LOC104592449 [Nelumbo nucifera]	1.55928
NNU_26461-RA	PREDICTED: vesicle-associated membrane protein 711 [Nelumbo nucifera]	1.47539
NNU_26463-RA	PREDICTED: 36.4 kDa proline-rich protein-like [Nelumbo nucifera]	3.57795
NNU_26476-RA	PREDICTED: heptahelical transmembrane protein 1-like [Nelumbo nucifera]	2.29324
NNU_26479-RA	PREDICTED: calmodulin-binding receptor-like cytoplasmic kinase 3 [Nelumbo nucifera]	-1.52039
NNU_26482-RA	PREDICTED: probable LRR receptor-like serine/threonine-protein kinase At3g47570 [Nelumbo nucifera]	-2.53724
NNU_26521-RA	PREDICTED: nucleolin [Nelumbo nucifera]	-1.59073
NNU_26522-RA	PREDICTED: protein TOPLESS-like isoform X4 [Nelumbo nucifera]	-1.16544
NNU_26569-RA	PREDICTED: phospholipase D beta 1-like isoform X3 [Nelumbo nucifera]	-1.30438
NNU_26573-RA	PREDICTED: MADS-box protein SOC1-like [Nelumbo nucifera]	2.12598
NNU_26590-RA	PREDICTED: phosphoglucomutase, chloroplastic isoform X2 [Nelumbo nucifera]	1.05914
NNU_26608-RA	PREDICTED: alpha-L-fucosidase 1-like [Nelumbo nucifera]	1.05137
NNU_26614-RA	PREDICTED: 2-methylene-furan-3-one reductase-like [Nelumbo nucifera]	2.88104
NNU_26634-RA	PREDICTED: protein SRG1-like [Nelumbo nucifera]	-6.3612
NNU_26676-RA	PREDICTED: MACPF domain-containing protein CAD1-like [Nelumbo nucifera]	-1.40481
core gene means the gene was identified at both transcript level and protein level
