# Supplementary material for: Integrated Omics Analyses Identify Key Pathways Involved in Petiole Rigidity Formation in Sacred Lotus
Source: Int J Mol Sci. 2020 Jul 18;21(14):5087. doi: 10.3390/ijms21145087 (PMC7404260; doi:10.3390/ijms21145087)
Supplement: Supplementary file 1 [file ijms-21-05087-s001.zip › Suplementary table2.xlsx]

## Sheet: TableS2
Expression of 22 selected genes in Transcriptome and RTPCR
ID	Name	Transcriptome	RTPCR
		LOG2(IVP/IFP)	LOG2(IVP/IFP)
NNU_01721-RA	PREDICTED: probable pectinesterase/pectinesterase inhibitor 51 [Nelumbo nucifera]	-1.60125	-0.910261
NNU_03602-RA	PREDICTED: zinc transporter 1 [Nelumbo nucifera]	-19.9316	-12.5537
NNU_03659-RA	PREDICTED: UDP-glucose 6-dehydrogenase 4-like [Nelumbo nucifera]	1.30517	0.912262
NNU_05997-RA	PREDICTED: probable protein phosphatase 2C 75 isoform X1 [Nelumbo nucifera]	5.68849	6.69312
NNU_07071-RA	PREDICTED: xyloglucan glycosyltransferase 4 isoform X1 [Nelumbo nucifera]	3.42841	-0.219941
NNU_08832-RA	PREDICTED: probable rhamnose biosynthetic enzyme 1 [Nelumbo nucifera]	1.25422	1.85903
NNU_08883-RA	PREDICTED: protein ECERIFERUM 1-like isoform X1 [Nelumbo nucifera]	9.02252	8.58503
NNU_09561-RA	PREDICTED: probable cellulose synthase A catalytic subunit 5 [UDP-forming] [Nelumbo nucifera]	0.152272	0.867144
NNU_10729-RA	PREDICTED: hevamine-A-like [Nelumbo nucifera]	-8.1217	-0.284315
NNU_10867-RA	PREDICTED: alpha-L-arabinofuranosidase 1-like [Nelumbo nucifera]	-2.14365	-1.58482
NNU_12476-RA	PREDICTED: probable beta-1,4-xylosyltransferase IRX9 isoform X1 [Nelumbo nucifera]	2.64976	4.01726
NNU_14307-RA	PREDICTED: 3-ketoacyl-CoA synthase 11-like [Nelumbo nucifera]	19.9316	10.6414
NNU_14590-RA	PREDICTED: protein ASPARTIC PROTEASE IN GUARD CELL 2-like [Nelumbo nucifera]	-1.2379	0.00167217
NNU_15029-RA	PREDICTED: xyloglucan endotransglucosylase/hydrolase protein 22-like [Nelumbo nucifera]	1.92067	1.72212
NNU_15122-RA	PREDICTED: UDP-glucuronic acid decarboxylase 6 [Nelumbo nucifera]	2.24446	3.53665
NNU_16408-RA	PREDICTED: probable xyloglucan endotransglucosylase/hydrolase protein 8 [Nelumbo nucifera]	2.05747	0.676515
NNU_20039-RA	PREDICTED: cellulose synthase A catalytic subunit 2 [UDP-forming]-like [Nelumbo nucifera]	1.83231	1.34909
NNU_20089-RA	PREDICTED: probable 3-ketoacyl-CoA synthase 2 [Nelumbo nucifera]	19.9316	11.879
NNU_21801-RA	PREDICTED: endoglucanase 9-like [Nelumbo nucifera]	0.512028	1.07573
NNU_22232-RA	PREDICTED: uncharacterized protein LOC104591786 [Nelumbo nucifera]	-9.149	-5.97058
NNU_23582-RA	PREDICTED: cysteine-rich repeat secretory protein 15-like [Nelumbo nucifera]	-19.9316	0.615758
NNU_25253-RA	hypothetical protein OsI_05369 [Oryza sativa Indica Group]	0.514667	0.270499
