# Supplementary material for: Integrated Omics Analyses Identify Key Pathways Involved in Petiole Rigidity Formation in Sacred Lotus
Source: Int J Mol Sci. 2020 Jul 18;21(14):5087. doi: 10.3390/ijms21145087 (PMC7404260; doi:10.3390/ijms21145087)
Supplement: Supplementary file 1 [file ijms-21-05087-s001.zip › Suplementary table3.xlsx]

## Sheet: TableS3
904 out of the quantified DEPs in IFP and IVP were identified
Protein accession	Protein description	Gene name	VvsF Ratio	Regulated Type	P value	MW [kDa]	calc.pI	Score	Coverage [%]	#Peptides	#PSMs	#Unique peptides
NNU_05806-RA	PREDICTED: uncharacterized protein LOC104605016 [Nelumbo nucifera]	AT1G56580.1	5.857	Up	0	19.227	8.81	7.83268	7.69231	1	1	1	core gene
NNU_11254-RA	PREDICTED: GDSL esterase/lipase At5g45950-like [Nelumbo nucifera]		2.688	Up	0.013	23.371	5.97	6.47314	6.73077	1	1	1	core gene
NNU_23452-RA	PREDICTED: 3-ketoacyl-CoA synthase 19-like [Nelumbo nucifera]		2.565	Up	0.002	52.824	9.25	2.05879	1.68776	1	1	1	core gene
NNU_08832-RA	PREDICTED: probable rhamnose biosynthetic enzyme 1 [Nelumbo nucifera]		2.282	Up	0.001	33.957	6.92	78.4242	35.7616	10	16	2	core gene
NNU_17880-RA	PREDICTED: probable fructokinase-1 [Nelumbo nucifera]		2.24	Up	0	35.212	7.4	210.547	54.0123	15	47	14	core gene
NNU_15029-RA	PREDICTED: xyloglucan endotransglucosylase/hydrolase protein 22-like [Nelumbo nucifera]		2.205	Up	0	35.851	5.54	68.7545	32.8076	8	11	3	core gene
NNU_18571-RA	PREDICTED: aquaporin PIP1-1-like [Nelumbo nucifera]		2.108	Up	0.001	30.923	8.25	8.24169	4.1958	1	1	1	core gene
NNU_14733-RA	PREDICTED: probable mitochondrial chaperone BCS1-B [Nelumbo nucifera]		1.97	Up	0	60.038	6.35	4.68287	2.68714	2	2	1	core gene
NNU_18248-RA	"PREDICTED: beta-fructofuranosidase, soluble isoenzyme I-like [Nelumbo nucifera]"		1.911	Up	0.001	73.46	5.03	69.4534	15.0376	8	13	6	core gene
NNU_09885-RA	"PREDICTED: WEB family protein At3g02930, chloroplastic-like [Nelumbo nucifera]"		1.9	Up	0	94.518	4.84	208.551	40.0477	30	41	24	core gene
NNU_22690-RA	"PREDICTED: phospho-2-dehydro-3-deoxyheptonate aldolase 1, chloroplastic-like [Nelumbo nucifera]"		1.894	Up	0	59.697	8.62	121.694	38.817	20	31	13	core gene
NNU_21294-RA	"PREDICTED: chlorophyll a-b binding protein CP29.2, chloroplastic [Nelumbo nucifera]"		1.844	Up	0	31.693	6.81	46.2216	25.0859	7	11	4	core gene
NNU_16408-RA	PREDICTED: probable xyloglucan endotransglucosylase/hydrolase protein 8 [Nelumbo nucifera]		1.817	Up	0.004	34.814	5.02	3.15739	3.01003	1	1	1	core gene
NNU_20450-RA	PREDICTED: fruit protein pKIWI501-like [Nelumbo nucifera]		1.772	Up	0	19.348	3.95	5.52856	6.17978	1	1	1	core gene
NNU_00376-RA	PREDICTED: UMP-CMP kinase 3-like [Nelumbo nucifera]		1.73	Up	0.001	23.165	5.8	37.5998	34.1346	6	11	4	core gene
NNU_23413-RA	"PREDICTED: ATP sulfurylase 1, chloroplastic [Nelumbo nucifera]"		1.73	Up	0	52.613	8.75	10.5862	6.42398	3	3	3	core gene
NNU_19242-RA	PREDICTED: beta-glucosidase 18-like [Nelumbo nucifera]		1.728	Up	0.001	59.903	6.89	14.0234	4.40613	2	3	2	core gene
NNU_20688-RA	PREDICTED: probable inactive receptor kinase RLK902 [Nelumbo nucifera]		1.72	Up	0	73.76	8.62	144.73	28.4041	17	29	15	core gene
NNU_23877-RA	PREDICTED: probable cinnamyl alcohol dehydrogenase 6 [Nelumbo nucifera]		1.692	Up	0.001	39.65	7.47	14.0089	5.26316	2	3	2	core gene
NNU_04572-RA	"PREDICTED: chorismate mutase 3, chloroplastic-like [Nelumbo nucifera]"		1.688	Up	0	36.866	6.87	51.2961	27.2446	8	10	7	core gene
NNU_25816-RA	PREDICTED: pyruvate dehydrogenase E1 component subunit beta-like isoform X1 [Nelumbo nucifera]		1.656	Up	0.005	44.192	6.8	15.384	9.77995	4	5	1	core gene
NNU_10542-RA	PREDICTED: xyloglucan galactosyltransferase KATAMARI1-like [Nelumbo nucifera]		1.608	Up	0	63.487	8.21	28.4843	9.43739	5	6	2	core gene
NNU_09302-RA	PREDICTED: protein STRUBBELIG-RECEPTOR FAMILY 3-like isoform X1 [Nelumbo nucifera]		1.592	Up	0	80.924	6.35	6.00445	1.36426	1	1	1	core gene
NNU_06617-RA	PREDICTED: CDGSH iron-sulfur domain-containing protein NEET [Nelumbo nucifera]		1.591	Up	0.001	13.583	9.41	15.7894	9.6	1	2	1	core gene
NNU_11358-RA	PREDICTED: probable LRR receptor-like serine/threonine-protein kinase At1g56140 isoform X8 [Nelumbo nucifera]		1.591	Up	0.001	86.946	7.33	31.5011	6.94444	5	8	2	core gene
NNU_22076-RA	"PREDICTED: nucleoside diphosphate kinase 2, chloroplastic [Nelumbo nucifera]"		1.584	Up	0.001	25.525	9.07	16.5789	10.5263	2	3	2	core gene
NNU_20912-RA	PREDICTED: beta-galactosidase [Nelumbo nucifera]		1.581	Up	0.009	94.146	6.54	24.9526	3.4279	3	10	1	core gene
NNU_23854-RA	PREDICTED: glutathione S-transferase U17-like [Nelumbo nucifera]		1.566	Up	0	26.219	6.38	77.1897	37.6068	10	21	8	core gene
NNU_12327-RA	PREDICTED: soluble inorganic pyrophosphatase-like [Nelumbo nucifera]		1.541	Up	0	23.748	6.43	39.823	18.0095	4	14	1	core gene
NNU_17418-RA	PREDICTED: protein PLANT CADMIUM RESISTANCE 2-like [Nelumbo nucifera]		0.663	Down	0	58.39	5.63	46.8119	5.86011	2	8	2	core gene
NNU_21521-RA	PREDICTED: probable strigolactone esterase D14 homolog [Nelumbo nucifera]		0.663	Down	0.004	31.321	5.12	26.0952	20.7018	3	3	3	core gene
NNU_06149-RA	PREDICTED: basic 7S globulin-like [Nelumbo nucifera]		0.66	Down	0.031	46.694	5.06	64.0586	19.0805	5	9	5	core gene
NNU_26340-RA	PREDICTED: early nodulin-93-like [Nelumbo nucifera]		0.659	Down	0.001	35.672	10.11	4.2763	2.6393	1	1	1	core gene
NNU_05869-RA	PREDICTED: nicotianamine synthase [Nelumbo nucifera]		0.649	Down	0	37.806	5.76	5.72862	3.24484	1	1	1	core gene
NNU_13717-RA	PREDICTED: peroxidase 73-like [Nelumbo nucifera]		0.647	Down	0.001	36.205	9.39	182.193	55.4217	14	44	11	core gene
NNU_07711-RA	PREDICTED: universal stress protein A-like protein [Nelumbo nucifera]		0.64	Down	0	18.006	5.78	34.6351	29.3413	5	8	4	core gene
NNU_13325-RA	PREDICTED: uncharacterized protein LOC104604195 [Nelumbo nucifera]		0.633	Down	0.001	22.951	5.29	40.7876	35.7143	5	7	5	core gene
NNU_14590-RA	PREDICTED: protein ASPARTIC PROTEASE IN GUARD CELL 2-like [Nelumbo nucifera]		0.627	Down	0	44.355	8.68	61.31	21.4623	6	10	5	core gene
NNU_01581-RA	PREDICTED: bifunctional epoxide hydrolase 2 [Nelumbo nucifera]		0.623	Down	0.002	36.354	5.87	37.0011	17.2956	5	8	5	core gene
NNU_09609-RA	PREDICTED: basic endochitinase-like [Nelumbo nucifera]		0.62	Down	0	33.935	6.49	149.641	42.3197	9	24	4	core gene
NNU_16780-RA	PREDICTED: probable LRR receptor-like serine/threonine-protein kinase At5g48740 isoform X1 [Nelumbo nucifera]		0.62	Down	0	97.176	6.37	8.43966	1.47727	1	3	1	core gene
NNU_24191-RA	"PREDICTED: flavonoid 3',5'-hydroxylase 2-like [Nelumbo nucifera]"		0.618	Down	0	56.387	9.26	24.6182	5.32544	3	4	3	core gene
NNU_04050-RA	PREDICTED: peroxidase P7-like [Nelumbo nucifera]		0.612	Down	0	26.832	8.02	141.929	60.4743	10	26	10	core gene
NNU_04855-RA	PREDICTED: leucine-rich repeat receptor protein kinase EXS [Nelumbo nucifera]		0.609	Down	0	102.687	7.59	19.2684	3.61702	3	4	3	core gene
NNU_07875-RA	PREDICTED: 1-aminocyclopropane-1-carboxylate oxidase 5-like [Nelumbo nucifera]		0.601	Down	0.003	35.289	5.39	14.7285	8.68167	3	4	2	core gene
NNU_22068-RA	PREDICTED: cytochrome P450 71A1-like [Nelumbo nucifera]		0.586	Down	0	58.176	6.81	35.3332	7.47126	3	4	3	core gene
NNU_23337-RA	PREDICTED: cationic peroxidase 1-like [Nelumbo nucifera]		0.57	Down	0	38.092	5.88	140.662	41.5042	10	28	4	core gene
NNU_04265-RA	PREDICTED: peroxidase 27-like [Nelumbo nucifera]		0.569	Down	0.012	71.865	8.87	37.0376	11.1614	6	16	2	core gene
NNU_18816-RA	PREDICTED: target of Myb protein 1-like isoform X2 [Nelumbo nucifera]		0.568	Down	0.01	75.935	6.74	13.3517	4.08759	2	2	1	core gene
NNU_24512-RA	PREDICTED: probable leucine-rich repeat receptor-like protein kinase At5g49770 [Nelumbo nucifera]		0.568	Down	0	177.752	7.87	50.198	8.04954	9	11	8	core gene
NNU_08519-RA	PREDICTED: epidermis-specific secreted glycoprotein EP1-like [Nelumbo nucifera]		0.562	Down	0	49.72	6.15	84.1063	30.3371	10	14	10	core gene
NNU_14065-RA	PREDICTED: ABC transporter C family member 4-like isoform X1 [Nelumbo nucifera]		0.561	Down	0.001	92.511	6.62	6.85297	2.78788	2	2	2	core gene
NNU_00569-RA	PREDICTED: AP2/ERF and B3 domain-containing transcription factor RAV1-like [Nelumbo nucifera]		0.557	Down	0.004	40.773	8.75	6.83209	3.83562	1	1	1	core gene
NNU_02973-RA	PREDICTED: dirigent protein 22-like [Nelumbo nucifera]		0.552	Down	0	21.306	8.88	20.1706	19.2708	4	6	3	core gene
NNU_05530-RA	"PREDICTED: ent-kaurene oxidase, chloroplastic [Nelumbo nucifera]"		0.544	Down	0.001	63.614	7.06	18.2353	4.85612	2	2	2	core gene
NNU_11941-RA	"PREDICTED: beta-fructofuranosidase, insoluble isoenzyme CWINV3-like isoform X1 [Nelumbo nucifera]"		0.54	Down	0.001	124.179	6.38	8.96067	1.63488	2	2	2	core gene
NNU_15968-RA	PREDICTED: glycerophosphodiester phosphodiesterase GDPDL4 [Nelumbo nucifera]		0.54	Down	0	79.299	5.59	192.347	22.4377	12	42	12	core gene
NNU_03514-RA	PREDICTED: probable leucine-rich repeat receptor-like serine/threonine-protein kinase At3g14840 [Nelumbo nucifera]		0.533	Down	0.002	10.063	6.98	7.69984	24.7312	1	1	1	core gene
NNU_13190-RA	PREDICTED: peroxidase 21-like [Nelumbo nucifera]		0.532	Down	0	36.744	6.44	123.64	42.0732	10	22	9	core gene
NNU_13661-RA	PREDICTED: uncharacterized protein LOC104607374 [Nelumbo nucifera]		0.532	Down	0	26.686	5.39	34.9047	17.7215	4	8	4	core gene
NNU_03504-RA	PREDICTED: probable LRR receptor-like serine/threonine-protein kinase At1g53440 isoform X1 [Nelumbo nucifera]		0.524	Down	0	114.122	5.68	88.3892	15.0925	12	16	8	core gene
NNU_14261-RA	PREDICTED: uncharacterized protein LOC104609533 [Nelumbo nucifera]		0.52	Down	0	51.1	7.64	9.48479	4.38596	1	1	1	core gene
NNU_18395-RA	PREDICTED: endoplasmin homolog [Nelumbo nucifera]		0.517	Down	0	94.27	5.06	84.6812	15.0852	13	21	2	core gene
NNU_02934-RA	PREDICTED: peroxidase N-like [Nelumbo nucifera]		0.505	Down	0	102.938	5.05	71.1287	14.8187	11	15	8	core gene
NNU_09125-RA	PREDICTED: GDSL esterase/lipase At1g09390-like [Nelumbo nucifera]		0.503	Down	0.001	42.784	6.01	5.29269	2.32558	1	1	1	core gene
NNU_22007-RA	PREDICTED: leucine-rich repeat receptor-like serine/threonine/tyrosine-protein kinase SOBIR1 [Nelumbo nucifera]		0.503	Down	0	92.095	8.98	12.41	3.38164	2	2	2	core gene
NNU_01146-RA	"PREDICTED: allene oxide synthase, chloroplastic [Nelumbo nucifera]"		0.498	Down	0	54.694	7.08	71.4337	20.1646	8	17	8	core gene
NNU_14561-RA	PREDICTED: 21 kDa protein-like [Nelumbo nucifera]		0.498	Down	0	22.111	7.11	43.1727	20.1923	3	7	3	core gene
NNU_09852-RA	PREDICTED: germin-like protein 5-1 [Nelumbo nucifera]		0.496	Down	0	22.5	7.99	24.8176	11.1111	2	7	2	core gene
NNU_08477-RA	PREDICTED: pyruvate decarboxylase 1-like [Nelumbo nucifera]		0.491	Down	0.001	37.672	5.49	39.7591	21.2465	6	7	5	core gene
NNU_02536-RA	PREDICTED: pathogenesis-related protein 1A-like [Nelumbo nucifera]		0.489	Down	0	25.812	5.33	6.80939	5.04202	1	1	1	core gene
NNU_13906-RA	PREDICTED: universal stress protein A-like protein isoform X2 [Nelumbo nucifera]		0.486	Down	0.002	18.128	6.74	20.4063	17.4699	3	4	3	core gene
NNU_17908-RA	PREDICTED: endochitinase PR4-like [Nelumbo nucifera]		0.483	Down	0	55.318	5.72	42.6887	9.14397	4	8	4	core gene
NNU_23056-RA	"PREDICTED: CBS domain-containing protein CBSX3, mitochondrial-like [Nelumbo nucifera]"		0.481	Down	0	22.8	8.41	153.617	62.439	10	34	8	core gene
NNU_25094-RA	PREDICTED: HIPL1 protein [Nelumbo nucifera]		0.476	Down	0.001	74.617	5.03	45.7089	12.8799	8	11	7	core gene
NNU_01721-RA	PREDICTED: probable pectinesterase/pectinesterase inhibitor 51 [Nelumbo nucifera]		0.473	Down	0	66.012	7.71	101.304	23.2172	9	16	4	core gene
NNU_18449-RA	PREDICTED: mavicyanin-like [Nelumbo nucifera]		0.47	Down	0.001	25.981	8.07	24.5298	14.5923	2	4	2	core gene
NNU_25692-RA	PREDICTED: germin-like protein subfamily T member 2 [Nelumbo nucifera]		0.468	Down	0	24.102	9.44	39.1237	20.354	4	8	3	core gene
NNU_13080-RA	PREDICTED: pyruvate decarboxylase 2 [Nelumbo nucifera]		0.462	Down	0.001	40.847	5.53	19.0631	10.4439	3	3	2	core gene
NNU_08522-RA	PREDICTED: epidermis-specific secreted glycoprotein EP1-like [Nelumbo nucifera]		0.46	Down	0	49.903	6.04	56.6093	17.0787	7	9	4	core gene
NNU_26683-RA	PREDICTED: probable LRR receptor-like serine/threonine-protein kinase At1g07650 isoform X1 [Nelumbo nucifera]		0.459	Down	0	179.334	6.21	62.7379	6.11867	9	18	5	core gene
NNU_07171-RA	PREDICTED: HIPL1 protein-like isoform X1 [Nelumbo nucifera]		0.457	Down	0	78.987	5.49	46.8041	13.3425	9	12	8	core gene
NNU_23568-RA	PREDICTED: putative leucine-rich repeat receptor-like protein kinase At2g19210 isoform X3 [Nelumbo nucifera]		0.455	Down	0.002	75.395	6.76	6.76403	2.83582	2	2	2	core gene
NNU_05427-RA	PREDICTED: cytochrome P450 734A1 [Nelumbo nucifera]		0.453	Down	0.001	61.291	9.38	1.95117	1.31332	1	1	1	core gene
NNU_22445-RA	"PREDICTED: glucan 1,3-beta-glucosidase A-like [Nelumbo nucifera]"		0.452	Down	0	56.512	6.16	92.018	17.5649	8	32	8	core gene
NNU_17036-RA	PREDICTED: epidermis-specific secreted glycoprotein EP1-like [Nelumbo nucifera]		0.449	Down	0	49.975	7.01	73.6372	21.0291	8	15	5	core gene
NNU_18461-RA	PREDICTED: aspartic proteinase-like protein 1 [Nelumbo nucifera]		0.448	Down	0	53.723	5.95	16.5707	2.40481	1	2	1	core gene
NNU_17907-RA	PREDICTED: endochitinase PR4-like [Nelumbo nucifera]		0.446	Down	0	32.47	4.87	30.5619	18.8119	3	3	3	core gene
NNU_10867-RA	PREDICTED: alpha-L-arabinofuranosidase 1-like [Nelumbo nucifera]		0.443	Down	0	74.79	5.58	258.928	40.2675	21	52	21	core gene
NNU_24784-RA	PREDICTED: pathogenesis-related protein 1-like [Nelumbo nucifera]		0.437	Down	0	17.728	5.38	144.597	85.0932	12	46	12	core gene
NNU_20666-RA	PREDICTED: protein PLANT CADMIUM RESISTANCE 2-like [Nelumbo nucifera]		0.427	Down	0	65.368	7.44	15.9656	2.3569	1	4	1	core gene
NNU_24508-RA	PREDICTED: probable leucine-rich repeat receptor-like protein kinase At5g49770 isoform X1 [Nelumbo nucifera]		0.425	Down	0	99.29	6.92	38.5849	7.04846	4	5	3	core gene
NNU_11181-RA	"PREDICTED: D-amino-acid transaminase, chloroplastic-like [Nelumbo nucifera]"		0.424	Down	0	81.551	6.49	6.58804	1.74966	1	1	1	core gene
NNU_01736-RA	PREDICTED: peroxidase 43-like isoform X1 [Nelumbo nucifera]		0.421	Down	0	33.018	5.12	109.477	49.0196	11	24	11	core gene
NNU_20229-RA	PREDICTED: peroxidase N1-like [Nelumbo nucifera]		0.419	Down	0	36.561	7.31	168.377	61.0119	16	30	13	core gene
NNU_25077-RA	PREDICTED: germin-like protein subfamily T member 2 [Nelumbo nucifera]		0.417	Down	0.004	24.266	6.3	87.5989	42.7313	7	19	6	core gene
NNU_12934-RA	PREDICTED: thioredoxin-like protein CXXS1 [Nelumbo nucifera]		0.411	Down	0	13.911	5.31	33.637	36	4	5	4	core gene
NNU_18232-RA	PREDICTED: 21 kDa protein-like [Nelumbo nucifera]		0.41	Down	0	22.142	7.66	74.6509	28.5714	5	13	5	core gene
NNU_21187-RA	PREDICTED: sugar transport protein 14 [Nelumbo nucifera]		0.407	Down	0	56.342	8.82	7.05497	3.92157	1	1	1	core gene
NNU_02064-RA	PREDICTED: peroxidase 51 [Nelumbo nucifera]		0.4	Down	0	29.401	5.22	40.9745	16.1765	3	6	3	core gene
NNU_22984-RA	PREDICTED: putative serine/threonine-protein kinase [Nelumbo nucifera]		0.4	Down	0.003	44.787	7.88	16.0123	8.39506	3	5	1	core gene
NNU_18910-RA	"PREDICTED: lichenase-like, partial [Nelumbo nucifera]"		0.391	Down	0	28.281	8.05	253.086	78.6822	13	127	9	core gene
NNU_10906-RA	PREDICTED: putative germin-like protein 2-1 [Nelumbo nucifera]		0.39	Down	0.001	47.72	8.25	92.2258	19.0909	6	24	1	core gene
NNU_23204-RA	PREDICTED: major allergen Pru ar 1-like [Nelumbo nucifera]		0.389	Down	0	16.694	6.39	51.1296	45.5782	5	13	3	core gene
NNU_15505-RA	PREDICTED: putative leucine-rich repeat receptor-like protein kinase At2g19210 [Nelumbo nucifera]		0.387	Down	0.007	88.016	5.29	15.234	4.44162	3	3	3	core gene
NNU_08520-RA	PREDICTED: epidermis-specific secreted glycoprotein EP1-like [Nelumbo nucifera]		0.383	Down	0.001	49.292	6.71	27.1584	8.57788	4	9	4	core gene
NNU_15645-RA	PREDICTED: serine carboxypeptidase-like 45 isoform X1 [Nelumbo nucifera]		0.383	Down	0	106.338	5.36	33.1311	4.42571	3	4	3	core gene
NNU_11196-RA	PREDICTED: peroxidase P7-like [Nelumbo nucifera]		0.376	Down	0	35.176	5.14	36.6741	14.8148	4	8	2	core gene
NNU_18882-RA	PREDICTED: peptide-N4-(N-acetyl-beta-glucosaminyl)asparagine amidase A-like [Nelumbo nucifera]		0.365	Down	0.002	125.651	6.7	9.1296	1.24334	1	1	1	core gene
NNU_22154-RA	PREDICTED: uncharacterized protein LOC104591705 isoform X6 [Nelumbo nucifera]		0.36	Down	0.004	41.737	5.52	14.4207	4.17755	1	2	1	core gene
NNU_12348-RA	PREDICTED: aquaporin TIP1-3-like [Nelumbo nucifera]		0.331	Down	0	29.295	8.41	16.7252	5.67376	1	4	1	core gene
NNU_21247-RA	PREDICTED: cysteine-rich repeat secretory protein 55-like [Nelumbo nucifera]		0.326	Down	0	47.796	7.69	22.8513	11.6279	5	7	5	core gene
NNU_26318-RA	PREDICTED: EG45-like domain containing protein [Nelumbo nucifera]		0.325	Down	0.006	15.207	7.83	10.5083	14.8936	2	2	2	core gene
NNU_11213-RA	PREDICTED: fasciclin-like arabinogalactan protein 13 [Nelumbo nucifera]		0.324	Down	0.001	29.018	6.92	10.4196	4.25532	1	2	1	core gene
NNU_07226-RA	PREDICTED: aldose 1-epimerase-like [Nelumbo nucifera]		0.322	Down	0	40.646	8.41	18.5364	6.19946	2	4	2	core gene
NNU_19061-RA	PREDICTED: GDSL esterase/lipase At5g03610-like [Nelumbo nucifera]		0.309	Down	0	162.686	9.44	17.5146	2.03804	3	4	1	core gene
NNU_00369-RA	PREDICTED: peroxidase 57-like [Nelumbo nucifera]		0.303	Down	0	33.967	5.71	28.6556	24.6914	8	8	8	core gene
NNU_22938-RA	"PREDICTED: chitinase 5-like, partial [Nelumbo nucifera]"		0.302	Down	0	22.886	7.88	16.603	19.0476	4	4	2	core gene
NNU_01727-RA	PREDICTED: serine carboxypeptidase-like 42 [Nelumbo nucifera]		0.298	Down	0.002	52.812	7.17	2.72011	1.70213	1	1	1	core gene
NNU_13474-RA	PREDICTED: peroxidase 10 [Nelumbo nucifera]		0.296	Down	0	35.825	7.59	4.73828	2.42424	1	2	1	core gene
NNU_23047-RA	PREDICTED: probable LRR receptor-like serine/threonine-protein kinase At1g56130 [Nelumbo nucifera]		0.295	Down	0	82.707	6.49	55.2432	12.5837	9	13	4	core gene
NNU_11632-RA	PREDICTED: acidic endochitinase-like [Nelumbo nucifera]		0.293	Down	0	31.357	5.63	7.15298	3.80623	1	1	1	core gene
NNU_09610-RA	PREDICTED: endochitinase A-like [Nelumbo nucifera]		0.29	Down	0	34.25	6.49	31.5778	8.5443	2	5	1	core gene
NNU_12088-RA	PREDICTED: jacalin-related lectin 3-like [Nelumbo nucifera]		0.282	Down	0	37.127	7.33	17.7769	7.44048	2	4	2	core gene
NNU_12151-RA	PREDICTED: acidic mammalian chitinase-like [Nelumbo nucifera]		0.282	Down	0	41.979	6.24	12.7975	2.87206	1	3	1	core gene
NNU_02664-RA	PREDICTED: 1-aminocyclopropane-1-carboxylate oxidase 5 [Nelumbo nucifera]		0.262	Down	0	35.193	5.3	13.2267	8.01282	3	5	2	core gene
NNU_21496-RA	PREDICTED: aldehyde dehydrogenase family 2 member C4-like [Nelumbo nucifera]		0.256	Down	0	46.395	6.16	16.9444	8.68545	3	3	2	core gene
NNU_10910-RA	PREDICTED: putative germin-like protein 2-1 [Nelumbo nucifera]		0.245	Down	0	36.879	8.15	165.68	27.6968	6	44	3	core gene
NNU_04048-RA	PREDICTED: peroxidase P7-like [Nelumbo nucifera]		0.232	Down	0.003	41.463	7.61	39.1583	13.9535	4	7	3	core gene
NNU_12986-RA	PREDICTED: peroxidase P7-like [Nelumbo nucifera]		0.211	Down	0	38.422	5.22	143.629	54.1311	11	26	9	core gene
NNU_22939-RA	PREDICTED: chitinase 5-like [Nelumbo nucifera]		0.211	Down	0	28.611	5.54	27.6369	15.0183	3	4	1	core gene
NNU_15718-RA	PREDICTED: GDSL esterase/lipase At5g45920-like [Nelumbo nucifera]		0.205	Down	0	26.17	5.31	43.6614	37.0833	6	7	5	core gene
NNU_08104-RA	PREDICTED: purple acid phosphatase [Nelumbo nucifera]		0.189	Down	0	54.106	7.94	4.80005	3.18471	2	2	2	core gene
NNU_13468-RA	PREDICTED: probable leucine-rich repeat receptor-like protein kinase At2g28990 [Nelumbo nucifera]		0.174	Down	0.001	42.896	5.08	9.05967	6.33245	2	2	2	core gene
NNU_12931-RA	PREDICTED: uclacyanin-3 [Nelumbo nucifera]		0.094	Down	0	23.808	7.85	15.7694	5.65217	1	2	1	core gene
NNU_12576-RA	PREDICTED: uncharacterized membrane protein At1g06890-like [Nelumbo nucifera]	AT1G06890UDP-Xylose Transporter	61.488	Up	0	37.954	9.22	2.64283	1.7192	1	1	1
NNU_01037-RA	PREDICTED: annexin D4-like isoform X2 [Nelumbo nucifera]	AT2G38750ANNEXIN 4高尔基体与细胞壁合成相关	8.193	Up	0.016	32.437	6.2	1.79048	2.10526	1	2	1
NNU_20069-RA	PREDICTED: glucuronoxylan 4-O-methyltransferase 1 [Nelumbo nucifera]	AT1G09610.1GLUCURONOXYLAN METHYLTRANSFERASE 3参与木聚糖合成，木聚糖是半纤维素的主要成分	8.119	Up	0.001	32.722	5.85	12.2396	5.11945	2	4	2
NNU_09561-RA	PREDICTED: probable cellulose synthase A catalytic subunit 5 [UDP-forming] [Nelumbo nucifera]		5.296	Up	0	122.307	7.17	12.5708	3.40074	4	4	1
NNU_11467-RA	PREDICTED: endoglucanase 24-like [Nelumbo nucifera]		4.53	Up	0	61.269	7.42	103.492	15.8845	6	15	6
NNU_04138-RA	PREDICTED: BAHD acyltransferase DCR [Nelumbo nucifera]	AT4G15400ABNORMAL SHOOT 1, ABS1, BIA1, BRASSINOSTEROID INACTIVATOR1 油菜素内酯正调控细胞壁合成	4.525	Up	0	49.556	5.3	33.2471	12.7517	5	6	5
NNU_16100-RA	"PREDICTED: naringenin,2-oxoglutarate 3-dioxygenase-like [Nelumbo nucifera]"	Os04t0662600-00FLAVANONE 3-HYDROXYLASE 1 F3H1	4.435	Up	0	40.637	5.53	30.9418	15.5989	3	4	2
NNU_26002-RA	"PREDICTED: mannan endo-1,4-beta-mannosidase 2-like [Nelumbo nucifera]"		4.119	Up	0	48.808	5.82	28.2002	10.2804	4	5	4
NNU_12476-RA	"PREDICTED: probable beta-1,4-xylosyltransferase IRX9 isoform X1 [Nelumbo nucifera]"	AT2G37090.1 IRREGULAR XYLEM 9, IRX9	3.927	Up	0	40.927	6.61	21.4918	10.4972	3	4	3
NNU_17652-RA	PREDICTED: glucosidase 2 subunit beta-like [Nelumbo nucifera]		3.625	Up	0	50.945	5.11	34.3113	7.98226	2	4	2
NNU_07070-RA	PREDICTED: MLP-like protein 423 [Nelumbo nucifera]	Os04t0465600-01	3.199	Up	0	17.728	5.47	113.374	78.481	13	33	13
NNU_07165-RA	PREDICTED: glutathione S-transferase U17-like [Nelumbo nucifera]		3.177	Up	0	22.626	7.21	48.5645	35.4369	8	13	6
NNU_06553-RA	PREDICTED: LOW QUALITY PROTEIN: C2 domain-containing protein At1g53590-like [Nelumbo nucifera]		3.124	Up	0.001	88.525	6.04	5.49228	1.27226	1	1	1
NNU_20465-RA	PREDICTED: inositol monophosphatase 3-like isoform X1 [Nelumbo nucifera]	AT1G31190IMPL1, MYO-INOSITOL MONOPHOSPHATASE LIKE 1	3.1	Up	0	29.648	5.66	78.0897	47.2527	12	16	10
NNU_20740-RA	PREDICTED: prostaglandin E synthase 2-like [Nelumbo nucifera]		3.087	Up	0.001	22.41	8.75	9.80155	5.85366	1	2	1
NNU_21189-RA	PREDICTED: anthocyanidin 3-O-glucosyltransferase 7-like [Nelumbo nucifera]		3.087	Up	0	53.286	6.42	8.92548	4.28571	2	2	2
NNU_13442-RA	PREDICTED: uncharacterized protein LOC104605175 isoform X1 [Nelumbo nucifera]		3.077	Up	0	32.818	6.95	100.897	29.7735	7	18	4
NNU_07841-RA	PREDICTED: peptidyl-prolyl cis-trans isomerase CYP23 [Nelumbo nucifera]		3.005	Up	0	25.43	8.44	22.5493	14.2222	3	5	3
NNU_04966-RA	PREDICTED: caffeic acid 3-O-methyltransferase 1 [Nelumbo nucifera]		3	Up	0	39.71	5.43	170.339	37.9121	10	34	10
NNU_25321-RA	PREDICTED: uncharacterized protein PF11_0207-like [Nelumbo nucifera]		2.981	Up	0	21.256	6.86	21.0646	19.7802	3	3	3
NNU_23365-RA	PREDICTED: cytochrome P450 84A1-like [Nelumbo nucifera]		2.966	Up	0	57.947	7.23	39.9325	14.6484	6	7	6
NNU_19318-RA	PREDICTED: cinnamoyl-CoA reductase 1-like [Nelumbo nucifera]		2.916	Up	0.001	18.242	5.59	16.3992	18.2353	3	3	3
NNU_17517-RA	PREDICTED: uncharacterized protein LOC104586031 [Nelumbo nucifera]		2.914	Up	0.002	37.332	9.09	6.2636	2.80899	1	1	1
NNU_17055-RA	PREDICTED: caffeoyl-CoA O-methyltransferase [Nelumbo nucifera]		2.912	Up	0	28.065	5.67	174.322	63.3065	10	31	3
NNU_06849-RA	PREDICTED: LOW QUALITY PROTEIN: autophagy-related protein 18h-like [Nelumbo nucifera]		2.909	Up	0	159.058	6.2	48.1606	5.37931	7	8	7
NNU_22314-RA	PREDICTED: uncharacterized protein LOC104591875 [Nelumbo nucifera]		2.891	Up	0.001	28.414	9.2	8.05968	4.29688	1	1	1
NNU_25024-RA	"PREDICTED: ferredoxin-thioredoxin reductase catalytic chain, chloroplastic-like [Nelumbo nucifera]"		2.812	Up	0	16.106	7.94	10.4073	17.2414	3	3	3
NNU_01282-RA	PREDICTED: serine/threonine-protein kinase ULK4 [Nelumbo nucifera]		2.798	Up	0	131.005	6.4	8.59825	1.10076	1	1	1
NNU_03827-RA	PREDICTED: phenylalanine ammonia-lyase [Nelumbo nucifera]		2.79	Up	0	78.048	6.68	194.474	35.1049	21	42	9
NNU_13626-RA	"PREDICTED: probable beta-1,4-xylosyltransferase IRX14H [Nelumbo nucifera]"		2.786	Up	0	57.786	8.25	31.9177	11.2621	5	6	5
NNU_16198-RA	PREDICTED: uncharacterized protein LOC104588892 [Nelumbo nucifera]		2.775	Up	0	21.458	8.28	18.4425	15	3	4	2
NNU_22142-RA	PREDICTED: mavicyanin [Nelumbo nucifera]		2.759	Up	0	17.524	6.76	86.9361	35.7143	4	13	4
NNU_01576-RA	PREDICTED: beta-galactosidase 3-like [Nelumbo nucifera]		2.741	Up	0	91.412	7.47	24.1025	7.19512	4	4	3
NNU_11306-RA	PREDICTED: basic blue protein-like [Nelumbo nucifera]		2.708	Up	0	13.375	9.45	42.2601	45.2381	5	9	4
NNU_08256-RA	"PREDICTED: tRNA(adenine(34)) deaminase, chloroplastic [Nelumbo nucifera]"		2.702	Up	0	21.643	6.21	36.0416	21.7172	4	8	4
NNU_08218-RA	PREDICTED: uncharacterized rhomboid protein AN10929 [Nelumbo nucifera]		2.694	Up	0	36.327	9.28	12.8822	6.70732	2	3	2
NNU_09563-RA	PREDICTED: chitinase-like protein 1 [Nelumbo nucifera]		2.67	Up	0	34.118	7.02	5.30086	2.5974	1	1	1
NNU_24753-RA	PREDICTED: flavonol synthase/flavanone 3-hydroxylase-like [Nelumbo nucifera]		2.67	Up	0.002	74.813	5.27	11.3197	3.94537	2	3	1
NNU_06474-RA	"PREDICTED: ferredoxin--NADP reductase, leaf isozyme, chloroplastic [Nelumbo nucifera]"		2.617	Up	0	40.821	8.7	181.618	55.6164	19	39	19
NNU_21321-RA	PREDICTED: phenylalanine ammonia-lyase [Nelumbo nucifera]		2.609	Up	0.001	77.568	6.89	189.841	34.0813	20	40	8
NNU_02269-RA	"PREDICTED: glycine-rich RNA-binding protein 3, mitochondrial [Nelumbo nucifera]"		2.606	Up	0	38.077	7.25	79.1313	25.7453	9	17	7
NNU_14823-RA	PREDICTED: methylecgonone reductase-like [Nelumbo nucifera]		2.606	Up	0	69.042	6.24	20.8203	3.95387	3	6	3
NNU_07451-RA	PREDICTED: protein COBRA-like isoform X1 [Nelumbo nucifera]		2.569	Up	0	51.201	8.56	2.176	1.53509	1	1	1
NNU_11759-RA	PREDICTED: transmembrane protein 87A-like [Nelumbo nucifera]		2.566	Up	0	55.143	6.98	32.7231	5.85859	3	6	2
NNU_12998-RA	PREDICTED: TOM1-like protein 2 isoform X1 [Nelumbo nucifera]		2.562	Up	0	68.481	6.24	23.5057	9.6	5	5	4
NNU_13854-RA	Uncharacterized protein		2.55	Up	0	27.683	10.35	50.3343	20.2703	3	4	3
NNU_07770-RA	PREDICTED: transmembrane protein 87B [Nelumbo nucifera]		2.548	Up	0	43.858	8.46	55.1753	14.1772	5	10	5
NNU_24041-RA	PREDICTED: uncharacterized protein LOC104603812 [Nelumbo nucifera]		2.509	Up	0	18.655	9.79	3.33498	4.93827	1	1	1
NNU_07455-RA	PREDICTED: COBRA-like protein 4 [Nelumbo nucifera]		2.495	Up	0.001	50.702	8.95	5.41682	4.43459	2	2	2
NNU_06535-RA	PREDICTED: interactor of constitutive active ROPs 1-like [Nelumbo nucifera]		2.494	Up	0	47.887	5	5.42678	2.07852	1	1	1
NNU_15227-RA	PREDICTED: uncharacterized protein LOC104601188 isoform X4 [Nelumbo nucifera]		2.494	Up	0	12.601	6.1	3.87387	7.20721	1	1	1
NNU_11273-RA	PREDICTED: calmodulin-like [Nelumbo nucifera]		2.472	Up	0	17.86	4.73	5.51841	6.28931	1	1	1
NNU_22479-RA	PREDICTED: uncharacterized protein LOC104605970 isoform X1 [Nelumbo nucifera]		2.466	Up	0	33.753	8.32	66.1601	21.0031	6	11	3
NNU_01539-RA	PREDICTED: secretory carrier-associated membrane protein 4 [Nelumbo nucifera]		2.464	Up	0	22.69	9.06	19.8592	13.1313	2	4	2
NNU_09156-RA	PREDICTED: S-adenosylmethionine synthase 5 [Nelumbo nucifera]		2.454	Up	0	42.92	5.91	226.822	57.5064	17	86	4
NNU_09085-RA	PREDICTED: CAS1 domain-containing protein 1 isoform X2 [Nelumbo nucifera]		2.446	Up	0.001	46.851	9.2	4.65618	4.81013	2	2	2
NNU_12044-RA	PREDICTED: cellulose synthase A catalytic subunit 7 [UDP-forming]-like [Nelumbo nucifera]		2.446	Up	0.001	117.059	6.79	9.04367	1.54739	2	3	1
NNU_11761-RA	PREDICTED: probable polygalacturonase [Nelumbo nucifera]降解果胶破坏细胞壁		2.41	Up	0.001	53.753	7.66	26.0299	10.2083	4	4	3
NNU_13962-RA	PREDICTED: COBRA-like protein 7 [Nelumbo nucifera]		2.405	Up	0	72.182	7.05	47.3221	10.5183	6	10	6
NNU_22365-RA	PREDICTED: calnexin homolog [Nelumbo nucifera]		2.405	Up	0	61.461	4.93	176.115	34.5018	16	35	6
NNU_08914-RA	"PREDICTED: DAG protein, chloroplastic-like [Nelumbo nucifera]"		2.403	Up	0.001	29.58	9.35	1.86455	2.68199	1	1	1
NNU_02377-RA	PREDICTED: uncharacterized protein LOC104593203 [Nelumbo nucifera]		2.394	Up	0	81.201	5.31	67.266	14.0541	9	11	6
NNU_01187-RA	PREDICTED: splicing factor 3B subunit 2-like [Nelumbo nucifera]		2.392	Up	0	61.874	5.16	15.2194	2.21811	1	2	1
NNU_18530-RA	PREDICTED: phosphoprotein ECPP44-like [Nelumbo nucifera]		2.371	Up	0	26.999	5.1	64.1972	32.2034	7	18	7
NNU_25155-RA	PREDICTED: transmembrane 9 superfamily member 4 [Nelumbo nucifera]		2.371	Up	0	74.445	7.42	50.514	9.13242	6	11	2
NNU_07813-RA	"PREDICTED: single-stranded DNA-binding protein WHY1, chloroplastic-like isoform X1 [Nelumbo nucifera]"		2.35	Up	0	24.841	8.43	3.58286	4.03587	1	1	1
NNU_03370-RA	PREDICTED: 2-alkenal reductase (NADP(+)-dependent)-like isoform X2 [Nelumbo nucifera]		2.33	Up	0.001	35.319	5.77	31.162	15.7729	5	6	5
NNU_25903-RA	PREDICTED: S-adenosylmethionine synthase 2 [Nelumbo nucifera]		2.33	Up	0	42.974	5.91	225.712	55.4707	16	85	4
NNU_08976-RA	"PREDICTED: 3-oxoacyl-[acyl-carrier-protein] reductase 4-like, partial [Nelumbo nucifera]"		2.322	Up	0.004	24.283	8.35	2.37665	3.94737	1	2	1
NNU_02486-RA	PREDICTED: dihydroflavonol-4-reductase-like [Nelumbo nucifera]		2.321	Up	0	38.281	6.28	4.42136	2.33236	1	1	1
NNU_01719-RA	PREDICTED: putative UDP-glucuronate:xylan alpha-glucuronosyltransferase 3 [Nelumbo nucifera]		2.318	Up	0	74.425	7.12	2.80911	1.09546	1	1	1
NNU_21216-RA	PREDICTED: uncharacterized protein At1g04910-like [Nelumbo nucifera]		2.313	Up	0	46.469	8.27	48.1228	21.0145	8	12	8
NNU_19364-RA	PREDICTED: ALG-2 interacting protein X [Nelumbo nucifera]		2.301	Up	0.002	30.222	7.09	6.02928	6.06061	2	2	2
NNU_20302-RA	PREDICTED: clathrin light chain 2 [Nelumbo nucifera]		2.277	Up	0	41.375	5.01	90.3444	29.8387	10	16	6
NNU_07815-RA	PREDICTED: 5-methyltetrahydropteroyltriglutamate--homocysteine methyltransferase 2-like [Nelumbo nucifera]		2.274	Up	0.001	89.462	7.46	52.723	5.96273	4	26	1
NNU_01597-RA	PREDICTED: periodic tryptophan protein 1 homolog [Nelumbo nucifera]		2.27	Up	0	52.985	4.78	17.4075	6.44491	3	3	3
NNU_07912-RA	PREDICTED: probable methyltransferase PMT26 isoform X1 [Nelumbo nucifera]		2.269	Up	0	87.237	5.07	171.171	32.8145	20	33	17
NNU_15122-RA	PREDICTED: UDP-glucuronic acid decarboxylase 6 [Nelumbo nucifera]		2.268	Up	0	38.906	8.47	116.38	37.1014	12	27	6
NNU_02446-RA	"PREDICTED: single-stranded DNA-binding protein, mitochondrial [Nelumbo nucifera]"		2.263	Up	0	23.819	8.66	25.2001	12.6168	2	3	2
NNU_21632-RA	PREDICTED: probable cellulose synthase A catalytic subunit 1 [UDP-forming] [Nelumbo nucifera]		2.257	Up	0	122.21	6.89	13.6918	2.67281	3	3	1
NNU_02123-RA	PREDICTED: adenylate kinase 4-like [Nelumbo nucifera]		2.254	Up	0	26.866	7.09	137.46	62.6016	15	30	7
NNU_15790-RA	PREDICTED: microtubule-associated protein TORTIFOLIA1-like [Nelumbo nucifera]		2.254	Up	0	102.441	5.69	46.0518	9.11983	8	9	8
NNU_08071-RA	PREDICTED: zinc finger CCCH domain-containing protein 19 [Nelumbo nucifera]		2.25	Up	0	174.914	6.43	5.76675	0.615764	1	1	1
NNU_24169-RA	PREDICTED: probable methyltransferase PMT14 [Nelumbo nucifera]		2.24	Up	0	74.398	8.59	64.5951	18.5129	11	13	6
NNU_04731-RA	PREDICTED: filament-like plant protein 4 [Nelumbo nucifera]		2.221	Up	0	118.389	5.1	77.4073	10.8593	11	14	6
NNU_13619-RA	PREDICTED: protein IRX15-LIKE-like [Nelumbo nucifera]		2.211	Up	0.001	36.17	7.99	7.07174	5.59006	2	2	2
NNU_14853-RA	PREDICTED: coiled-coil domain-containing protein 115-like isoform X1 [Nelumbo nucifera]		2.209	Up	0	14.415	7.5	7.67676	21.0938	2	2	2
NNU_06116-RA	"PREDICTED: glutamine synthetase leaf isozyme, chloroplastic [Nelumbo nucifera]"		2.207	Up	0	66.651	7.72	24.5535	7.55337	4	5	4
NNU_21607-RA	PREDICTED: acyl-protein thioesterase 2-like [Nelumbo nucifera]		2.191	Up	0.002	27.593	7.36	12.9069	7.33591	2	4	1
NNU_12868-RA	PREDICTED: phenylalanine ammonia-lyase-like [Nelumbo nucifera]		2.187	Up	0.001	33.6	6.65	4.24063	4.34783	2	2	2
NNU_15496-RA	PREDICTED: pyrroline-5-carboxylate reductase isoform X1 [Nelumbo nucifera]		2.186	Up	0.002	28.504	9.03	9.88734	9.85401	2	2	2
NNU_09713-RA	PREDICTED: uncharacterized protein LOC104601373 [Nelumbo nucifera]		2.176	Up	0.001	30.094	9.58	4.83268	3.37079	1	1	1
NNU_14084-RA	PREDICTED: extracellular ribonuclease LE-like [Nelumbo nucifera]		2.176	Up	0	35.433	7.94	87.929	30.8917	8	22	6
NNU_19467-RA	PREDICTED: RAB6-interacting golgin-like [Nelumbo nucifera]		2.175	Up	0	20.618	7.42	3.3532	5.74713	1	2	1
NNU_12176-RA	PREDICTED: uncharacterized protein LOC104603378 [Nelumbo nucifera]		2.166	Up	0.005	48.58	9.79	3.65521	2.58216	1	1	1
NNU_20199-RA	PREDICTED: uncharacterized protein LOC104600075 [Nelumbo nucifera]		2.161	Up	0	231.494	5.66	205.561	14.7874	24	30	14
NNU_24055-RA	PREDICTED: uncharacterized protein LOC104603826 [Nelumbo nucifera]		2.153	Up	0	13.722	9.85	2.66797	7.25806	1	1	1
NNU_01459-RA	PREDICTED: protein trichome birefringence-like 23 isoform X2 [Nelumbo nucifera]		2.151	Up	0	50.848	5.25	7.29098	3.84615	1	1	1
NNU_21976-RA	PREDICTED: uncharacterized protein LOC104591519 [Nelumbo nucifera]		2.15	Up	0	60.554	6.79	25.0797	11.7541	7	9	6
NNU_16557-RA	PREDICTED: transmembrane 9 superfamily member 3 [Nelumbo nucifera]		2.148	Up	0.001	70.989	7.94	37.47	8.85668	6	8	3
NNU_21759-RA	PREDICTED: probable terpene synthase 2 [Nelumbo nucifera]		2.132	Up	0	59.851	5.77	6.36694	2.13592	1	1	1
NNU_16599-RA	PREDICTED: protein FLX-like 3 isoform X1 [Nelumbo nucifera]		2.13	Up	0	30.167	6.67	47.2875	25.9259	7	10	5
NNU_21801-RA	PREDICTED: endoglucanase 9-like [Nelumbo nucifera]		2.128	Up	0	65.528	8.91	52.7901	14.6712	8	11	8
NNU_24029-RA	PREDICTED: uncharacterized protein LOC104603796 isoform X2 [Nelumbo nucifera]		2.117	Up	0	18.036	8.97	22.2802	9.35673	1	2	1
NNU_17815-RA	PREDICTED: molybdate-anion transporter-like [Nelumbo nucifera]		2.112	Up	0	51.409	7.81	21.5256	7.75862	4	7	4
NNU_12156-RA	PREDICTED: Golgi SNAP receptor complex member 1-1 [Nelumbo nucifera]		2.102	Up	0.001	15.995	5.58	22.6202	21.4286	2	3	2
NNU_20125-RA	PREDICTED: uncharacterized protein LOC104600003 isoform X1 [Nelumbo nucifera]		2.096	Up	0	68.868	6.32	4.10613	1.63666	1	1	1
NNU_26110-RA	PREDICTED: uncharacterized protein LOC104592125 isoform X1 [Nelumbo nucifera]		2.086	Up	0	115.467	4.93	203.838	24.0793	21	36	21
NNU_23291-RA	PREDICTED: ubiquitin carboxyl-terminal hydrolase 14 isoform X2 [Nelumbo nucifera]		2.085	Up	0	20.627	5.39	5.12936	4.8913	1	1	1
NNU_23717-RA	PREDICTED: FK506-binding protein 2-like [Nelumbo nucifera]		2.085	Up	0	17.06	8.25	66.7525	33.9623	4	11	3
NNU_11958-RA	PREDICTED: protein YLS9-like [Nelumbo nucifera]		2.084	Up	0.001	28.496	10.07	41.3253	16.7939	3	5	3
NNU_00489-RA	"PREDICTED: ribulose bisphosphate carboxylase small chain, chloroplastic-like [Nelumbo nucifera]"		2.07	Up	0	31.176	8.65	103.371	33.0961	7	30	7
NNU_21419-RA	PREDICTED: golgin candidate 5-like isoform X1 [Nelumbo nucifera]		2.07	Up	0	58.155	5.8	72.3614	23.3068	12	17	12
NNU_24078-RA	PREDICTED: UDP-galactose transporter 2-like [Nelumbo nucifera]		2.067	Up	0.001	36.676	8.09	4.52129	2.66272	1	1	1
NNU_26502-RA	PREDICTED: pyrophosphate-energized vacuolar membrane proton pump [Nelumbo nucifera]		2.065	Up	0.002	80.02	5.4	122.112	17.2549	14	31	2
NNU_12591-RA	PREDICTED: dnaJ homolog subfamily B member 13-like [Nelumbo nucifera]		2.063	Up	0.002	21.388	8.5	8.75572	6.12245	1	1	1
NNU_06640-RA	PREDICTED: uncharacterized protein LOC104611069 [Nelumbo nucifera]		2.062	Up	0	23.522	8.32	27.5139	20.6573	5	7	5
NNU_26559-RA	PREDICTED: probable rhamnose biosynthetic enzyme 1 [Nelumbo nucifera]		2.051	Up	0	42.077	7.64	86.4231	28.7234	10	19	2
NNU_23843-RA	"PREDICTED: L-ascorbate peroxidase 3, peroxisomal-like [Nelumbo nucifera]"		2.046	Up	0	31.381	7.94	45.9143	22.5352	7	12	5
NNU_00348-RA	PREDICTED: novel plant SNARE 11-like [Nelumbo nucifera]		2.045	Up	0.001	29.79	8.34	10.4052	9.84848	2	2	2
NNU_23881-RA	PREDICTED: peroxidase 64 [Nelumbo nucifera]		2.035	Up	0	33.851	8.5	84.6897	37.0253	9	13	9
NNU_10284-RA	PREDICTED: mitochondrial import receptor subunit TOM9-2-like [Nelumbo nucifera]		2.03	Up	0.001	10.809	9.99	16.3255	32.6733	3	3	3
NNU_14758-RA	PREDICTED: 4-coumarate--CoA ligase 2-like [Nelumbo nucifera]		2.028	Up	0	46.449	5.62	42.9513	24.5283	8	10	8
NNU_05275-RA	PREDICTED: beta-galactosidase 3-like [Nelumbo nucifera]		2.027	Up	0	94.952	8.12	25.0105	5.74443	4	6	1
NNU_11555-RA	PREDICTED: uncharacterized protein LOC104603441 [Nelumbo nucifera]		2.027	Up	0	13.061	9.69	6.83009	15.3846	2	2	1
NNU_19077-RA	PREDICTED: sucrose synthase [Nelumbo nucifera]		2.024	Up	0	92.63	6.43	326.002	43.5484	35	94	24
NNU_02270-RA	PREDICTED: uncharacterized protein LOC104593090 isoform X2 [Nelumbo nucifera]		2.019	Up	0	53.125	5.52	64.1826	13.9293	6	11	6
NNU_20556-RA	PREDICTED: heterogeneous nuclear ribonucleoprotein 1 [Nelumbo nucifera]		2.004	Up	0	37.428	9.23	93.5336	33.7912	10	20	8
NNU_26259-RA	"PREDICTED: psbP domain-containing protein 5, chloroplastic [Nelumbo nucifera]"		2.002	Up	0	32.761	9.04	12.4128	6.62021	2	3	2
NNU_19543-RA	PREDICTED: flavonol synthase/flavanone 3-hydroxylase [Nelumbo nucifera]		2.001	Up	0	38.06	5.76	20.1521	14.3284	4	5	3
NNU_25788-RA	PREDICTED: uncharacterized protein LOC104605380 [Nelumbo nucifera]		1.992	Up	0	37.74	6.93	32.8174	18.429	5	6	3
NNU_13164-RA	"PREDICTED: chlorophyll a-b binding protein 6A, chloroplastic-like [Nelumbo nucifera]"		1.99	Up	0.002	33.698	8.15	12.3256	6.43087	3	6	1
NNU_06193-RA	"PREDICTED: chloroplast stem-loop binding protein of 41 kDa a, chloroplastic [Nelumbo nucifera]"		1.988	Up	0.001	44.322	8.6	34.3172	18.3824	7	9	7
NNU_13598-RA	PREDICTED: caffeoyl-CoA O-methyltransferase-like [Nelumbo nucifera]		1.988	Up	0	28.035	5.49	150.048	64.9194	10	24	3
NNU_02795-RA	PREDICTED: uncharacterized protein LOC104597431 [Nelumbo nucifera]		1.987	Up	0	90.294	5.4	13.5485	1.59509	2	3	2
NNU_08024-RA	PREDICTED: protein IQ-DOMAIN 32-like isoform X1 [Nelumbo nucifera]		1.987	Up	0	88.187	7.05	122.09	23.5802	14	18	12
NNU_17759-RA	"PREDICTED: pyruvate dehydrogenase E1 component subunit alpha-3, chloroplastic [Nelumbo nucifera]"		1.987	Up	0	50.5	7.43	35.4141	12.4454	6	7	6
NNU_25996-RA	PREDICTED: vesicle-fusing ATPase-like [Nelumbo nucifera]		1.978	Up	0	26.055	5.92	64.0627	37.9167	7	12	7
NNU_02476-RA	PREDICTED: protein trichome birefringence-like 25 [Nelumbo nucifera]		1.974	Up	0	50.704	6.44	18.0749	9.11162	3	4	3
NNU_05753-RA	PREDICTED: malignant T-cell-amplified sequence 1 homolog [Nelumbo nucifera]		1.974	Up	0	30.064	7.97	21.3098	11.9403	3	4	3
NNU_20863-RA	"PREDICTED: tetrapyrrole-binding protein, chloroplastic [Nelumbo nucifera]"		1.973	Up	0.002	29.006	7.21	13.4077	9.12698	2	3	2
NNU_10806-RA	PREDICTED: uncharacterized protein LOC104593525 [Nelumbo nucifera]		1.972	Up	0	26.821	8.9	3.79425	4.60251	1	1	1
NNU_05416-RA	PREDICTED: uncharacterized protein LOC104595729 [Nelumbo nucifera]		1.971	Up	0	19.621	6.96	26.5459	22.9885	3	4	3
NNU_01934-RA	"PREDICTED: magnesium protoporphyrin IX methyltransferase, chloroplastic [Nelumbo nucifera]"		1.97	Up	0	37.183	7.37	73.9612	33.9181	10	13	10
NNU_12412-RA	PREDICTED: 125 kDa kinesin-related protein-like isoform X2 [Nelumbo nucifera]		1.964	Up	0	108.626	5.38	37.2393	8.60104	6	6	6
NNU_16927-RA	PREDICTED: S-adenosylmethionine synthase 1 [Nelumbo nucifera]		1.945	Up	0	42.781	6.67	140.324	37.3402	13	51	6
NNU_25629-RA	PREDICTED: probable xyloglucan endotransglucosylase/hydrolase protein 6 [Nelumbo nucifera]		1.944	Up	0	34.445	6.23	114.284	35.3135	6	15	5
NNU_13995-RA	PREDICTED: uncharacterized serine-rich protein C215.13 [Nelumbo nucifera]		1.939	Up	0	58.926	8.43	38.1349	10.1423	5	8	5
NNU_10514-RA	PREDICTED: eukaryotic translation initiation factor isoform 4E-2-like [Nelumbo nucifera]		1.935	Up	0	21.963	7.37	20.0225	11.0526	2	4	1
NNU_10680-RA	PREDICTED: methylenetetrahydrofolate reductase 2-like [Nelumbo nucifera]		1.935	Up	0	78.597	6.96	135.403	27.9305	16	26	16
NNU_23367-RA	"PREDICTED: protein FMP32, mitochondrial isoform X1 [Nelumbo nucifera]"		1.934	Up	0.004	17.389	8.73	24.6368	14.4654	2	4	2
NNU_04943-RA	PREDICTED: alkaline/neutral invertase CINV2 [Nelumbo nucifera]		1.933	Up	0	33.399	8.29	10.0894	7.69231	2	3	1
NNU_19986-RA	PREDICTED: transcription factor VIP1 isoform X1 [Nelumbo nucifera]		1.933	Up	0	39.651	6.77	13.5134	5.84958	2	3	1
NNU_15982-RA	PREDICTED: inositol-phosphate phosphatase-like [Nelumbo nucifera]		1.929	Up	0.002	29.09	5.91	31.5436	24.0741	6	8	4
NNU_16645-RA	PREDICTED: uncharacterized protein LOC104612952 isoform X2 [Nelumbo nucifera]		1.927	Up	0	25.876	9.09	33.3849	23.5808	4	8	4
NNU_08014-RA	PREDICTED: peptidyl-prolyl cis-trans isomerase Pin1 [Nelumbo nucifera]		1.916	Up	0.002	12.934	9.31	9.18518	14.4068	2	2	2
NNU_23813-RA	PREDICTED: GDSL esterase/lipase At5g14450 isoform X3 [Nelumbo nucifera]		1.91	Up	0.023	34.458	5.27	4.74376	7.09677	1	1	1
NNU_19179-RA	PREDICTED: CAS1 domain-containing protein 1-like [Nelumbo nucifera]		1.908	Up	0.001	66.029	8.78	41.1024	10.582	5	7	5
NNU_02840-RA	PREDICTED: uncharacterized protein LOC104603441 [Nelumbo nucifera]		1.906	Up	0	12.994	9.45	4.86936	14.6552	2	3	1
NNU_17784-RA	PREDICTED: protein GPR107-like [Nelumbo nucifera]		1.906	Up	0.001	50.651	6.55	16.8553	7.95455	3	3	2
NNU_10473-RA	PREDICTED: pleckstrin homology domain-containing family A member 8-like [Nelumbo nucifera]		1.905	Up	0.001	22.511	6.55	77.8016	54.4554	10	19	8
NNU_01123-RA	PREDICTED: (-)-germacrene D synthase-like [Nelumbo nucifera]		1.902	Up	0.002	65.214	5.49	40.3451	13.2743	6	7	6
NNU_11320-RA	PREDICTED: bidirectional sugar transporter SWEET1-like isoform X1 [Nelumbo nucifera]		1.901	Up	0	33.224	9.44	7.46865	4.0678	1	1	1
NNU_10082-RA	PREDICTED: UDP-glycosyltransferase 91C1-like [Nelumbo nucifera]		1.898	Up	0.003	62.616	8.21	14.1378	1.91304	1	4	1
NNU_03659-RA	PREDICTED: UDP-glucose 6-dehydrogenase 4-like [Nelumbo nucifera]		1.896	Up	0	52.995	6.86	169.409	49.375	21	39	6
NNU_17160-RA	PREDICTED: protein RER1B [Nelumbo nucifera]		1.894	Up	0.001	22.132	9.51	15.6542	21.6495	4	4	4
NNU_07386-RA	PREDICTED: UDP-glucose 6-dehydrogenase 1-like [Nelumbo nucifera]		1.89	Up	0	107.213	6.65	201.534	34.6708	21	42	3
NNU_01491-RA	PREDICTED: transcription factor HBP-1a isoform X1 [Nelumbo nucifera]		1.883	Up	0	45.821	6.15	7.3098	2.54042	1	1	1
NNU_12048-RA	PREDICTED: shikimate O-hydroxycinnamoyltransferase-like [Nelumbo nucifera]		1.882	Up	0	48.152	6.67	49.0595	25.2874	10	15	10
NNU_14235-RA	PREDICTED: V-type proton ATPase subunit G 1-like [Nelumbo nucifera]		1.882	Up	0	14.231	7.62	59.6153	34.127	5	12	5
NNU_10595-RA	PREDICTED: ubiquitin-like protein 5 [Nelumbo nucifera]		1.881	Up	0	8.552	8.12	11.8936	27.3973	2	2	2
NNU_05369-RA	PREDICTED: maf-like protein DDB_G0281937 isoform X1 [Nelumbo nucifera]		1.88	Up	0.008	19.923	5.3	13.5721	15.3005	2	2	2
NNU_10058-RA	"PREDICTED: outer envelope pore protein 37, chloroplastic [Nelumbo nucifera]"		1.88	Up	0	36.133	8.24	19.954	13.7072	4	4	4
NNU_19005-RA	"PREDICTED: glucan endo-1,3-beta-glucosidase 14-like [Nelumbo nucifera]"		1.874	Up	0	42.007	5.66	10.1752	5.52632	2	4	2
NNU_23498-RA	PREDICTED: transmembrane 9 superfamily member 3-like [Nelumbo nucifera]		1.872	Up	0	46.981	6.61	26.8323	6.73317	3	5	1
NNU_01080-RA	PREDICTED: glucomannan 4-beta-mannosyltransferase 2-like [Nelumbo nucifera]		1.871	Up	0	60.403	8.95	49.1734	13.4725	6	10	5
NNU_05055-RA	PREDICTED: probable polygalacturonase [Nelumbo nucifera]		1.871	Up	0.001	55.495	9.03	22.6242	8.88889	4	4	3
NNU_26383-RA	PREDICTED: xylosyltransferase 1-like [Nelumbo nucifera]		1.868	Up	0	47.332	7.18	16.9101	10.2871	4	4	4
NNU_08119-RA	"PREDICTED: soluble inorganic pyrophosphatase 1, chloroplastic-like [Nelumbo nucifera]"		1.867	Up	0.007	32.853	8.69	65.5185	26.2799	7	13	2
NNU_01355-RA	"PREDICTED: 2-C-methyl-D-erythritol 2,4-cyclodiphosphate synthase, chloroplastic [Nelumbo nucifera]"		1.864	Up	0	26.277	7.56	15.6098	17.4089	3	3	3
NNU_17653-RA	PREDICTED: probable UDP-N-acetylglucosamine--peptide N-acetylglucosaminyltransferase SPINDLY [Nelumbo nucifera]		1.858	Up	0.002	29.283	6.07	21.6211	5.74713	1	2	1
NNU_12173-RA	PREDICTED: transmembrane 9 superfamily member 4 [Nelumbo nucifera]		1.857	Up	0	74.065	6.74	62.9391	11.7199	7	14	3
NNU_02539-RA	PREDICTED: dynamin-related protein 5A [Nelumbo nucifera]		1.854	Up	0	74.394	7.61	157.61	29.5626	18	40	17
NNU_26241-RA	PREDICTED: protein CASC3-like isoform X2 [Nelumbo nucifera]		1.849	Up	0	73.443	5.35	3.72793	1.18519	1	1	1
NNU_07471-RA	PREDICTED: mitochondrial import receptor subunit TOM40-1-like [Nelumbo nucifera]		1.846	Up	0.001	29.365	7.99	35.5401	25.0951	5	7	1
NNU_23808-RA	PREDICTED: uncharacterized protein LOC104587203 [Nelumbo nucifera]		1.843	Up	0	81.073	5.17	56.8169	12.6359	9	11	5
NNU_00794-RA	PREDICTED: vacuolar-sorting receptor 7 [Nelumbo nucifera]		1.84	Up	0	69.652	5.31	82.1017	24.5586	15	19	13
NNU_14682-RA	PREDICTED: UDP-glycosyltransferase 74F2-like [Nelumbo nucifera]		1.84	Up	0	46.068	6.05	6.0572	2.7027	1	1	1
NNU_23645-RA	PREDICTED: uncharacterized protein LOC104611181 [Nelumbo nucifera]		1.836	Up	0	7.662	6.65	10.2682	19.403	1	3	1
NNU_03726-RA	PREDICTED: nuclear receptor coactivator 6-like isoform X1 [Nelumbo nucifera]		1.834	Up	0.001	188.947	7.2	4.8687	0.523256	1	1	1
NNU_25589-RA	PREDICTED: methyl-CpG-binding domain-containing protein 11-like [Nelumbo nucifera]		1.83	Up	0	38.191	4.88	45.8289	27.5072	11	13	11
NNU_02525-RA	"PREDICTED: glutamate synthase 1 [NADH], chloroplastic isoform X1 [Nelumbo nucifera]"		1.829	Up	0	239.887	6.93	137.407	12.0824	24	31	15
NNU_20907-RA	PREDICTED: protein FLX-like 3 [Nelumbo nucifera]		1.828	Up	0.001	31.049	7.03	140.515	34.7826	10	36	9
NNU_11404-RA	PREDICTED: myosin-1-like [Nelumbo nucifera]		1.825	Up	0	64.082	9.8	17.1905	8.49558	5	5	1
NNU_08011-RA	PREDICTED: filament-like plant protein 4 [Nelumbo nucifera]		1.824	Up	0.001	120.603	5.33	99.1547	14.8799	15	18	10
NNU_24631-RA	"PREDICTED: dihydrolipoyllysine-residue succinyltransferase component of 2-oxoglutarate dehydrogenase complex 2, mitochondrial-like isoform X4 [Nelumbo nucifera]"		1.821	Up	0.004	26.586	6.33	79.8628	37.1429	8	13	2
NNU_20658-RA	PREDICTED: pectinesterase-like [Nelumbo nucifera]		1.819	Up	0	56.866	6.79	50.2391	16.3498	8	11	6
NNU_12213-RA	PREDICTED: uncharacterized protein LOC104594480 isoform X1 [Nelumbo nucifera]		1.816	Up	0	31.375	8.7	5.75622	3.13589	1	1	1
NNU_16800-RA	PREDICTED: serine acetyltransferase 5-like [Nelumbo nucifera]		1.815	Up	0.003	37.867	8.15	5.02961	2.57143	1	1	1
NNU_22102-RA	PREDICTED: 3-oxoacyl-[acyl-carrier-protein] reductase 4 [Nelumbo nucifera]		1.815	Up	0.001	36.502	9.36	57.5005	22.4784	7	10	4
NNU_03463-RA	"PREDICTED: rubisco accumulation factor 1, chloroplastic-like [Nelumbo nucifera]"		1.811	Up	0.006	49.779	5.95	23.4803	8.88889	4	6	4
NNU_11764-RA	PREDICTED: oligouridylate-binding protein 1-like isoform X1 [Nelumbo nucifera]		1.809	Up	0	38.435	6.35	32.3399	13.5211	4	5	3
NNU_19614-RA	"PREDICTED: photosystem II repair protein PSB27-H1, chloroplastic [Nelumbo nucifera]"		1.805	Up	0	18.899	9.94	27.1846	22.8571	4	8	4
NNU_00040-RA	"PREDICTED: translation initiation factor IF-2, chloroplastic-like [Nelumbo nucifera]"		1.801	Up	0.004	109.463	7.8	28.5357	5.87659	5	6	5
NNU_01711-RA	PREDICTED: pathogen-related protein-like [Nelumbo nucifera]		1.799	Up	0.001	43.748	6.93	58.4982	18.3938	4	11	4
NNU_05868-RA	PREDICTED: homeobox protein knotted-1-like 1 isoform X2 [Nelumbo nucifera]		1.799	Up	0.001	35.658	5.17	4.42539	3.14465	1	1	1
NNU_06400-RA	PREDICTED: protein mago nashi homolog [Nelumbo nucifera]		1.798	Up	0	18.378	5.27	35.1882	28.0255	5	9	5
NNU_26506-RA	PREDICTED: codeine O-demethylase [Nelumbo nucifera]		1.798	Up	0	41.656	5.22	20.1328	9.86301	3	4	3
NNU_20472-RA	PREDICTED: heterogeneous nuclear ribonucleoprotein 1 [Nelumbo nucifera]		1.796	Up	0	57.627	7.2	83.481	21.7391	8	11	3
NNU_23591-RA	PREDICTED: uncharacterized protein LOC104611125 [Nelumbo nucifera]		1.793	Up	0.001	63.82	8.63	18.43	8.13743	4	4	4
NNU_10521-RA	PREDICTED: protein AIG1-like [Nelumbo nucifera]		1.788	Up	0	40.195	7.66	66.0147	24.4382	9	14	9
NNU_07500-RA	PREDICTED: phosphatidylinositol 4-kinase gamma 7-like [Nelumbo nucifera]		1.78	Up	0.001	70.733	5.59	5.4562	2.67717	2	2	2
NNU_08298-RA	PREDICTED: probable galactinol--sucrose galactosyltransferase 2 isoform X1 [Nelumbo nucifera]		1.78	Up	0.003	94.033	6.74	20.5924	1.98598	1	2	1
NNU_12603-RA	"PREDICTED: omega-3 fatty acid desaturase, chloroplastic-like isoform X1 [Nelumbo nucifera]"		1.775	Up	0.003	52.314	8.59	15.4389	2.5974	1	2	1
NNU_26423-RA	PREDICTED: methyl-CpG-binding domain-containing protein 11-like [Nelumbo nucifera]		1.769	Up	0	36.925	5.31	110.439	42.1365	11	18	10
NNU_16638-RA	PREDICTED: uncharacterized protein LOC104612946 isoform X2 [Nelumbo nucifera]		1.766	Up	0	119.285	8.16	48.631	7.6639	6	7	6
NNU_10453-RA	PREDICTED: probable methyltransferase PMT3 [Nelumbo nucifera]		1.762	Up	0	73.06	6.49	95.8686	21.9285	12	18	7
NNU_06697-RA	PREDICTED: FAM10 family protein At4g22670-like [Nelumbo nucifera]		1.757	Up	0.002	39.671	5.01	73.0189	21.7631	8	14	3
NNU_17467-RA	PREDICTED: microtubule-associated protein 70-1-like [Nelumbo nucifera]		1.757	Up	0.002	69.524	8.32	85.4088	20.2532	12	17	6
NNU_07800-RA	PREDICTED: galactose oxidase [Nelumbo nucifera]		1.755	Up	0.003	84.009	6.09	13.2017	1.55844	1	2	1
NNU_07454-RA	PREDICTED: probable 6-phosphogluconolactonase 2 [Nelumbo nucifera]		1.75	Up	0.009	28.877	4.98	17.0349	7.14286	2	4	2
NNU_18211-RA	PREDICTED: 3-phosphoshikimate 1-carboxyvinyltransferase 2 [Nelumbo nucifera]		1.749	Up	0.001	56.185	8.15	102.425	25.9048	9	15	9
NNU_15262-RA	"PREDICTED: magnesium-chelatase subunit ChlH, chloroplastic [Nelumbo nucifera]"		1.742	Up	0.001	152.995	6.38	34.7103	4.55861	5	5	5
NNU_14259-RA	PREDICTED: 40S ribosomal protein S15-like [Nelumbo nucifera]		1.741	Up	0.046	15.941	10.13	5.47258	17.8571	2	2	1
NNU_18928-RA	PREDICTED: non-symbiotic hemoglobin 2-like [Nelumbo nucifera]		1.741	Up	0	18.46	5.64	126.079	80.6061	15	27	15
NNU_16058-RA	PREDICTED: interactor of constitutive active ROPs 4-like [Nelumbo nucifera]		1.739	Up	0	42.541	5.95	3.94233	2.59067	1	1	1
NNU_06344-RA	PREDICTED: uncharacterized protein LOC104610461 [Nelumbo nucifera]		1.731	Up	0	64.661	5.39	113.999	33.6879	16	26	16
NNU_22319-RA	"PREDICTED: probable beta-1,4-xylosyltransferase IRX10 [Nelumbo nucifera]"		1.731	Up	0.001	47.333	6.6	13.1812	6.2201	2	3	2
NNU_12302-RA	PREDICTED: UDP-glucuronic acid decarboxylase 6 [Nelumbo nucifera]		1.73	Up	0	38.838	7.56	178.922	45.6395	12	37	6
NNU_02237-RA	PREDICTED: hepatoma-derived growth factor-related protein 2-like [Nelumbo nucifera]		1.728	Up	0	58.958	8.19	18.4196	8.49057	4	4	3
NNU_06442-RA	PREDICTED: protein WALLS ARE THIN 1-like [Nelumbo nucifera]		1.725	Up	0	41.4	9.48	27.9635	10.4987	3	5	3
NNU_17276-RA	PREDICTED: MATE efflux family protein 5-like [Nelumbo nucifera]		1.724	Up	0	53.962	6.9	10.1362	2.42424	1	1	1
NNU_21805-RA	PREDICTED: 5-methyltetrahydropteroyltriglutamate--homocysteine methyltransferase [Nelumbo nucifera]		1.724	Up	0	84.717	6.21	441.242	49.9346	33	152	16
NNU_24546-RA	PREDICTED: uncharacterized protein LOC104593919 [Nelumbo nucifera]		1.724	Up	0.001	16.369	8.63	17.1587	27.7027	3	4	3
NNU_10932-RA	PREDICTED: 40S ribosomal protein S28-like [Nelumbo nucifera]		1.723	Up	0	7.996	11.4	11.3923	27.1429	2	4	2
NNU_01842-RA	PREDICTED: coatomer subunit delta-2 [Nelumbo nucifera]		1.722	Up	0	55.668	5.63	149.446	41.1881	16	34	16
NNU_13972-RA	PREDICTED: major allergen Pru ar 1-like [Nelumbo nucifera]		1.719	Up	0	17.392	5.19	151.252	82.3899	10	61	9
NNU_13433-RA	PREDICTED: serine/arginine-rich splicing factor SC35-like [Nelumbo nucifera]		1.718	Up	0.004	23.861	10.71	15.8563	9.59596	2	3	2
NNU_22531-RA	PREDICTED: glucosidase 2 subunit beta-like isoform X2 [Nelumbo nucifera]		1.717	Up	0	35.474	4.84	14.7281	10.4101	3	4	3
NNU_12921-RA	PREDICTED: formin-like protein 5 [Nelumbo nucifera]		1.715	Up	0.001	71.621	8.05	3.44648	1.51286	1	1	1
NNU_12347-RA	Uncharacterized protein		1.714	Up	0.006	7.791	7.9	5.0271	12.8571	1	1	1
NNU_05467-RA	"PREDICTED: 4-hydroxy-3-methylbut-2-enyl diphosphate reductase, chloroplastic [Nelumbo nucifera]"		1.713	Up	0.001	39.621	6.04	37.6859	23.2955	7	7	7
NNU_10172-RA	PREDICTED: probable rhamnose biosynthetic enzyme 1 [Nelumbo nucifera]		1.712	Up	0	76.435	7.69	50.2522	15.5325	9	11	8
NNU_22119-RA	PREDICTED: adenylate kinase 4 [Nelumbo nucifera]		1.71	Up	0	26.878	7.46	134.613	53.6585	14	32	6
NNU_09123-RA	PREDICTED: ADP-ribosylation factor [Nelumbo nucifera]		1.709	Up	0	21.543	7.14	136.903	55.8511	9	29	6
NNU_18019-RA	PREDICTED: serine hydroxymethyltransferase 4 [Nelumbo nucifera]		1.706	Up	0	55.5	7.87	194.964	37.0518	17	51	16
NNU_04498-RA	PREDICTED: flavonoid 3'-monooxygenase-like [Nelumbo nucifera]		1.705	Up	0	57.006	8.32	24.6327	9.49612	4	4	4
NNU_23025-RA	PREDICTED: cytochrome P450 98A2 [Nelumbo nucifera]		1.705	Up	0	57.665	8.44	75.8267	19.685	9	15	9
NNU_19601-RA	PREDICTED: filament-like plant protein [Nelumbo nucifera]		1.703	Up	0	74.368	5.19	63.7427	15.2593	11	13	10
NNU_18996-RA	"PREDICTED: signal recognition particle 54 kDa protein, chloroplastic-like [Nelumbo nucifera]"		1.702	Up	0.017	26.19	5.83	8.39125	9.54357	2	2	1
NNU_07561-RA	PREDICTED: protein trichome birefringence-like 19 [Nelumbo nucifera]		1.7	Up	0.003	49.506	7.14	32.0324	10.0233	3	4	3
NNU_10314-RA	PREDICTED: heterogeneous nuclear ribonucleoprotein 1-like [Nelumbo nucifera]		1.698	Up	0	47.332	8.46	136.028	23.9829	9	29	4
NNU_15855-RA	"PREDICTED: putative quinone-oxidoreductase homolog, chloroplastic isoform X1 [Nelumbo nucifera]"		1.697	Up	0.001	30.295	7.96	23.1562	12.5874	4	8	2
NNU_05206-RA	PREDICTED: costars family protein-like [Nelumbo nucifera]		1.696	Up	0	9.908	5.48	27.2306	27.2727	2	6	2
NNU_01496-RA	"PREDICTED: glutamate synthase 1 [NADH], chloroplastic [Nelumbo nucifera]"		1.695	Up	0.031	255.014	7.81	47.2052	4.54349	10	13	1
NNU_02333-RA	PREDICTED: uncharacterized protein LOC104593155 isoform X1 [Nelumbo nucifera]		1.695	Up	0	127.084	9.19	9.60586	2.44541	3	3	3
NNU_13370-RA	"PREDICTED: phospho-2-dehydro-3-deoxyheptonate aldolase 2, chloroplastic-like [Nelumbo nucifera]"		1.694	Up	0	59.314	8.54	95.1735	28.0669	13	21	5
NNU_25974-RA	"PREDICTED: dihydroorotase, mitochondrial-like [Nelumbo nucifera]"		1.694	Up	0	38.73	7.3	12.6257	6.34006	2	2	1
NNU_10631-RA	PREDICTED: formin-like protein 1 [Nelumbo nucifera]		1.689	Up	0	105.938	8.88	9.61997	2.80083	3	3	2
NNU_06959-RA	PREDICTED: uncharacterized protein LOC104609812 [Nelumbo nucifera]		1.686	Up	0	29.431	5.77	44.3515	27.3764	6	8	4
NNU_17548-RA	PREDICTED: putative phagocytic receptor 1b [Nelumbo nucifera]		1.686	Up	0	55.56	6.3	23.2702	8.52391	4	5	1
NNU_09478-RA	PREDICTED: xylem cysteine proteinase 1 [Nelumbo nucifera]		1.685	Up	0	43.684	5.87	4.51599	2.29592	1	1	1
NNU_24313-RA	"PREDICTED: photosystem II 22 kDa protein, chloroplastic [Nelumbo nucifera]"		1.685	Up	0	29.129	6.81	101.571	28.5714	7	15	7
NNU_07124-RA	"PREDICTED: pyruvate dehydrogenase E1 component subunit alpha, mitochondrial-like [Nelumbo nucifera]"		1.681	Up	0	16.007	5.08	48.5215	34.2857	5	9	4
NNU_02014-RA	"PREDICTED: peptidyl-prolyl cis-trans isomerase CYP20-2, chloroplastic [Nelumbo nucifera]"		1.68	Up	0	43.899	8.92	97.9643	17.9551	6	18	5
NNU_20662-RA	PREDICTED: THO complex subunit 4D [Nelumbo nucifera]		1.679	Up	0.001	30.03	10.64	33.9812	18.1159	5	7	5
NNU_17940-RA	PREDICTED: clathrin interactor EPSIN 2 [Nelumbo nucifera]		1.677	Up	0	92.879	6.06	85.4942	14.3184	10	16	10
NNU_20326-RA	PREDICTED: uncharacterized protein LOC104594062 [Nelumbo nucifera]		1.677	Up	0.006	20.938	5.17	22.2443	10.9948	3	5	2
NNU_21584-RA	PREDICTED: probable histone H2A variant 3 [Nelumbo nucifera]		1.677	Up	0	14.475	10.18	10.2963	19.1176	3	3	2
NNU_10071-RA	PREDICTED: cytochrome b5-like [Nelumbo nucifera]		1.676	Up	0.003	15.861	5.16	13.8389	12.5	2	5	2
NNU_03014-RA	PREDICTED: superoxide dismutase [Cu-Zn] 2 [Nelumbo nucifera]		1.675	Up	0	16.193	7.33	45.5605	33.3333	4	9	3
NNU_25886-RA	PREDICTED: nitronate monooxygenase-like [Nelumbo nucifera]		1.673	Up	0.003	39.491	5.53	9.15919	8.26446	3	3	3
NNU_09565-RA	PREDICTED: chaperone protein dnaJ 10-like [Nelumbo nucifera]		1.667	Up	0.003	29.624	7.87	22.5279	15.5303	3	3	3
NNU_11991-RA	"PREDICTED: glycine dehydrogenase (decarboxylating), mitochondrial [Nelumbo nucifera]"		1.665	Up	0	114.3	7.31	230.667	28.2588	24	45	24
NNU_26627-RA	PREDICTED: eukaryotic translation initiation factor 4E-1-like [Nelumbo nucifera]		1.663	Up	0.003	26.642	5.07	14.5964	5.48523	1	2	1
NNU_15801-RA	PREDICTED: (RS)-norcoclaurine 6-O-methyltransferase-like [Nelumbo nucifera]		1.662	Up	0	38.097	5.82	17.2534	12.1739	4	4	2
NNU_03759-RA	PREDICTED: laccase-4-like [Nelumbo nucifera]		1.66	Up	0.004	60.789	8.87	9.27567	4.14414	2	2	1
NNU_18541-RA	PREDICTED: mucin-5AC-like [Nelumbo nucifera]		1.66	Up	0	59.656	11.44	4.67944	2.10896	1	1	1
NNU_03890-RA	"PREDICTED: photosystem II 10 kDa polypeptide, chloroplastic [Nelumbo nucifera]"		1.657	Up	0	14.164	9.63	11.6541	21.7391	3	3	3
NNU_19354-RA	PREDICTED: transmembrane 9 superfamily member 4-like [Nelumbo nucifera]		1.657	Up	0	75.524	6.87	40.3782	13.9571	8	11	3
NNU_21573-RA	PREDICTED: caffeoylshikimate esterase [Nelumbo nucifera]		1.657	Up	0	35.992	6.18	53.7895	20.0627	5	15	5
NNU_04520-RA	PREDICTED: UDP-glucose 6-dehydrogenase 1 [Nelumbo nucifera]		1.654	Up	0.001	53.056	6.16	173.956	46.0417	20	42	6
NNU_13382-RA	PREDICTED: haloacid dehalogenase-like hydrolase domain-containing protein At4g39970 [Nelumbo nucifera]		1.654	Up	0	35.971	7.91	55.6331	19.5719	5	8	5
NNU_22172-RA	PREDICTED: uncharacterized protein LOC104591728 [Nelumbo nucifera]		1.654	Up	0.004	9.874	8.95	2.39881	13.4021	1	1	1
NNU_09849-RA	"PREDICTED: probable tocopherol O-methyltransferase, chloroplastic [Nelumbo nucifera]"		1.653	Up	0	33.371	5.99	39.022	18.4564	5	7	5
NNU_11013-RA	"PREDICTED: serine--tRNA ligase, mitochondrial isoform X3 [Nelumbo nucifera]"		1.653	Up	0	47.821	6.32	16.9074	6.30841	2	3	2
NNU_01396-RA	PREDICTED: uncharacterized protein LOC104600262 isoform X1 [Nelumbo nucifera]		1.649	Up	0.011	93.253	7.11	3.29774	0.955795	1	1	1
NNU_00350-RA	PREDICTED: eukaryotic translation initiation factor 4G-like isoform X1 [Nelumbo nucifera]		1.647	Up	0.003	194.115	6.96	37.5133	4.89978	7	7	6
NNU_07823-RA	ubiqutin-conjugating enzyme 4 [Nelumbo nucifera]		1.646	Up	0	30.156	6.37	20.475	12.4528	3	5	3
NNU_21861-RA	PREDICTED: pyroglutamyl-peptidase 1-like protein [Nelumbo nucifera]		1.646	Up	0.001	25.031	5.83	34.8137	30.2632	5	6	5
NNU_22371-RA	"PREDICTED: glyceraldehyde-3-phosphate dehydrogenase A, chloroplastic-like [Nelumbo nucifera]"		1.644	Up	0	47.432	7.78	199.693	44.3694	19	48	5
NNU_22278-RA	PREDICTED: uncharacterized protein LOC104591834 [Nelumbo nucifera]		1.643	Up	0.004	61.431	6.13	29.085	8.66426	5	6	5
NNU_08730-RA	PREDICTED: remorin-like [Nelumbo nucifera]		1.642	Up	0	20.767	5.67	61.5558	50	11	18	10
NNU_14149-RA	PREDICTED: serine--glyoxylate aminotransferase [Nelumbo nucifera]		1.641	Up	0	41.409	7.78	140.417	38.2353	10	24	10
NNU_02754-RA	PREDICTED: peptidyl-prolyl cis-trans isomerase FKBP42 [Nelumbo nucifera]		1.64	Up	0.007	29.517	7.33	5.27523	3.87597	1	2	1
NNU_12217-RA	PREDICTED: probable chalcone--flavonone isomerase 3 [Nelumbo nucifera]		1.64	Up	0.003	23.344	4.93	44.2695	16.5094	2	8	1
NNU_16636-RA	"PREDICTED: 2,3-bisphosphoglycerate-independent phosphoglycerate mutase [Nelumbo nucifera]"		1.64	Up	0	65.356	6.27	220.412	44.5561	23	53	23
NNU_07838-RA	PREDICTED: tubulin alpha-1 chain [Nelumbo nucifera]		1.636	Up	0	49.605	5.1	275.188	50.1109	16	80	1
NNU_17392-RA	PREDICTED: probable auxin efflux carrier component 1c [Nelumbo nucifera]		1.635	Up	0	60.036	8.35	19.4108	6.6055	3	3	2
NNU_23728-RA	PREDICTED: probable clathrin assembly protein At4g32285 [Nelumbo nucifera]		1.635	Up	0	72.712	5.59	163.169	30.2892	16	27	15
NNU_04420-RA	PREDICTED: uncharacterized protein LOC104597878 [Nelumbo nucifera]		1.634	Up	0.002	27.214	6.7	29.2254	14.4628	3	4	3
NNU_11742-RA	"PREDICTED: 3-oxoacyl-[acyl-carrier-protein] synthase II, chloroplastic-like [Nelumbo nucifera]"		1.634	Up	0	62.674	8.82	3.7093	1.53846	1	1	1
NNU_20224-RA	PREDICTED: pollen-specific protein C13-like [Nelumbo nucifera]		1.634	Up	0.006	17.975	5.36	21.9158	22.0859	3	3	3
NNU_12856-RA	PREDICTED: myosin-11-like [Nelumbo nucifera]		1.633	Up	0.001	128.724	5.19	16.9245	4.02504	4	4	4
NNU_14908-RA	PREDICTED: uncharacterized protein LOC104607297 isoform X2 [Nelumbo nucifera]		1.633	Up	0	30.009	5.58	128.442	37.5	11	27	10
NNU_10146-RA	PREDICTED: endophilin-A1 [Nelumbo nucifera]		1.632	Up	0	38.889	8.12	91.0126	38.2184	14	17	14
NNU_17273-RA	"PREDICTED: probable fructose-bisphosphate aldolase 3, chloroplastic [Nelumbo nucifera]"		1.632	Up	0	42.817	8.02	105.865	33.8422	10	21	4
NNU_17562-RA	PREDICTED: expansin-A13-like [Nelumbo nucifera]		1.632	Up	0.001	28.969	8.38	59.1242	33.7079	8	12	8
NNU_18207-RA	"PREDICTED: transketolase, chloroplastic [Nelumbo nucifera]"		1.632	Up	0	80.288	6.68	173.827	33.3333	21	36	8
NNU_20134-RA	"PREDICTED: shikimate kinase, chloroplastic isoform X1 [Nelumbo nucifera]"		1.631	Up	0	33.439	7.03	37.7313	16.5563	5	6	5
NNU_25824-RA	PREDICTED: uncharacterized protein LOC104605411 [Nelumbo nucifera]		1.629	Up	0.004	11.106	9.69	2.9838	11	1	1	1
NNU_23496-RA	PREDICTED: extradiol ring-cleavage dioxygenase-like [Nelumbo nucifera]		1.628	Up	0.001	29.658	6.52	30.8675	19.1729	4	6	4
NNU_17796-RA	"PREDICTED: glucan endo-1,3-beta-glucosidase 11 [Nelumbo nucifera]"		1.627	Up	0	44.131	6.57	26.657	14.4608	3	3	3
NNU_10768-RA	PREDICTED: (+)-neomenthol dehydrogenase-like isoform X3 [Nelumbo nucifera]		1.624	Up	0	33.33	5.83	42.1685	21.6393	7	9	7
NNU_12082-RA	PREDICTED: transmembrane 9 superfamily member 4-like [Nelumbo nucifera]		1.624	Up	0	73.818	7.31	49.9052	14.241	8	11	3
NNU_07379-RA	PREDICTED: probable inactive purple acid phosphatase 2 [Nelumbo nucifera]		1.623	Up	0	55.358	5.38	33.5736	10.4938	4	7	4
NNU_03492-RA	PREDICTED: MATH domain-containing protein At5g43560-like isoform X1 [Nelumbo nucifera]		1.622	Up	0	127.394	6.81	4.24849	0.87184	1	1	1
NNU_10527-RA	PREDICTED: mitochondrial import receptor subunit TOM9-2-like [Nelumbo nucifera]		1.619	Up	0.005	10.817	9.99	10.8464	23.7624	2	2	2
NNU_13732-RA	"PREDICTED: adenine phosphoribosyltransferase 1, chloroplastic [Nelumbo nucifera]"		1.619	Up	0	19.818	5.47	101.036	58.2418	7	20	7
NNU_14751-RA	PREDICTED: NADPH--cytochrome P450 reductase-like [Nelumbo nucifera]		1.619	Up	0	78.331	5.33	82.504	14.6307	8	12	6
NNU_12731-RA	PREDICTED: agmatine coumaroyltransferase-like [Nelumbo nucifera]		1.617	Up	0.001	48.895	6.9	13.6949	5.45455	2	2	2
NNU_16586-RA	PREDICTED: xaa-Pro aminopeptidase 1-like [Nelumbo nucifera]		1.617	Up	0.002	27.786	6.01	4.56799	3.22581	1	1	1
NNU_18164-RA	PREDICTED: uncharacterized protein LOC104604781 isoform X1 [Nelumbo nucifera]		1.617	Up	0	18.482	7.68	6.36795	8.18713	1	1	1
NNU_07618-RA	PREDICTED: protein DENND6A isoform X1 [Nelumbo nucifera]		1.616	Up	0.005	78.796	9.33	4.11334	1.2894	1	1	1
NNU_15095-RA	PREDICTED: NADPH--cytochrome P450 reductase [Nelumbo nucifera]		1.616	Up	0.013	78.548	5.54	17.5688	5.95745	3	3	2
NNU_17268-RA	"PREDICTED: 50S ribosomal protein L3, chloroplastic [Nelumbo nucifera]"		1.616	Up	0	32.244	10.56	28.9305	17.5676	5	6	4
NNU_04336-RA	"PREDICTED: probable NADH dehydrogenase [ubiquinone] 1 alpha subcomplex subunit 5, mitochondrial [Nelumbo nucifera]"		1.613	Up	0	12.266	5.63	66.9068	57.5472	6	12	6
NNU_16536-RA	PREDICTED: microtubule-associated protein 70-1-like [Nelumbo nucifera]		1.612	Up	0	66.889	8.25	58.2041	13.8796	8	13	2
NNU_21018-RA	PREDICTED: trichohyalin [Nelumbo nucifera]		1.609	Up	0	126.213	5.19	18.1305	3.26087	3	3	3
NNU_07390-RA	"PREDICTED: biotin carboxyl carrier protein of acetyl-CoA carboxylase 2, chloroplastic-like [Nelumbo nucifera]"		1.607	Up	0	31.404	6.05	33.1841	7.50853	2	5	1
NNU_15857-RA	"PREDICTED: putative quinone-oxidoreductase homolog, chloroplastic isoform X1 [Nelumbo nucifera]"		1.606	Up	0.002	31.896	9.17	33.1858	13.1579	4	9	2
NNU_05178-RA	PREDICTED: beta-ureidopropionase [Nelumbo nucifera]		1.603	Up	0	35.855	7.23	33.9011	14.4201	3	4	3
NNU_23913-RA	"PREDICTED: thioredoxin-like protein CDSP32, chloroplastic [Nelumbo nucifera]"		1.603	Up	0	33.586	6.79	14.0519	13.0872	4	5	4
NNU_05047-RA	PREDICTED: transmembrane protein 87A-like [Nelumbo nucifera]		1.6	Up	0.003	57.027	6.93	24.0796	7.48031	3	3	2
NNU_22917-RA	PREDICTED: ER membrane protein complex subunit 10 [Nelumbo nucifera]		1.6	Up	0	25.121	7.85	24.3857	14.0271	2	3	2
NNU_06180-RA	PREDICTED: serine--tRNA ligase-like [Nelumbo nucifera]		1.599	Up	0	53.031	7.03	123.612	34.1253	14	24	4
NNU_23253-RA	PREDICTED: probable pectate lyase 18 [Nelumbo nucifera]		1.596	Up	0	47.219	6.37	24.95	9.13242	3	5	2
NNU_16461-RA	"PREDICTED: oxygen-evolving enhancer protein 3-2, chloroplastic-like [Nelumbo nucifera]"		1.595	Up	0	25.102	9.74	61.3236	35.3191	6	15	4
NNU_16703-RA	PREDICTED: DNA-directed RNA polymerase I subunit RPA12-like [Nelumbo nucifera]		1.595	Up	0.001	14.479	5.99	5.18144	7.2	1	1	1
NNU_21326-RA	PREDICTED: adenosine kinase 2 [Nelumbo nucifera]		1.595	Up	0	37.58	5.35	231.458	56.0117	14	45	14
NNU_21004-RA	PREDICTED: tubulin beta-1 chain [Nelumbo nucifera]		1.594	Up	0	9.941	3.98	78.9292	32.1429	3	19	2
NNU_13336-RA	"PREDICTED: dicarboxylate transporter 2.1, chloroplastic-like [Nelumbo nucifera]"		1.593	Up	0.006	61.797	9.61	19.6673	5.0173	3	6	3
NNU_17738-RA	PREDICTED: nascent polypeptide-associated complex subunit alpha-like protein 4 [Nelumbo nucifera]		1.593	Up	0.003	30.368	8.51	54.3645	20.9559	4	9	4
NNU_18808-RA	"PREDICTED: alanine--glyoxylate aminotransferase 2 homolog 3, mitochondrial [Nelumbo nucifera]"		1.593	Up	0.001	64.897	8.68	38.824	10.7143	5	6	5
NNU_00228-RA	"PREDICTED: nudix hydrolase 15, mitochondrial-like [Nelumbo nucifera]"		1.592	Up	0	30.96	5.57	17.4999	11.9134	2	2	2
NNU_25743-RA	PREDICTED: endonuclease 2 [Nelumbo nucifera]		1.592	Up	0	30.364	5.16	26.2039	11.5672	3	4	3
NNU_13703-RA	PREDICTED: subtilisin-like protease [Nelumbo nucifera]		1.591	Up	0	79.592	6.39	241.979	30.0532	18	53	14
NNU_08608-RA	"PREDICTED: pentatricopeptide repeat-containing protein At3g24000, mitochondrial [Nelumbo nucifera]"		1.588	Up	0.001	38.55	5.87	7.04441	2.84091	1	1	1
NNU_22281-RA	"PREDICTED: ATP-dependent Clp protease ATP-binding subunit clpA homolog CD4B, chloroplastic [Nelumbo nucifera]"		1.588	Up	0	99.836	6.51	321.123	37.1809	28	62	26
NNU_22964-RA	"PREDICTED: phosphoglycolate phosphatase 1B, chloroplastic-like [Nelumbo nucifera]"		1.588	Up	0	41.335	7.27	98.2769	24.1379	8	19	6
NNU_11872-RA	"PREDICTED: 6-phosphogluconate dehydrogenase, decarboxylating 1, chloroplastic [Nelumbo nucifera]"		1.587	Up	0.011	54.216	6.67	105.609	25.2525	10	18	3
NNU_08856-RA	PREDICTED: leucoanthocyanidin dioxygenase-like [Nelumbo nucifera]		1.586	Up	0	40.347	5.9	90.6473	33.4262	11	19	8
NNU_22422-RA	PREDICTED: uncharacterized protein LOC104605909 [Nelumbo nucifera]		1.584	Up	0.003	230.431	5.63	115.158	8.87959	15	18	5
NNU_24819-RA	PREDICTED: conserved oligomeric Golgi complex subunit 5 [Nelumbo nucifera]		1.583	Up	0	92.933	7.21	67.2095	14.6081	10	12	10
NNU_05661-RA	PREDICTED: acyl-CoA-binding domain-containing protein 4-like isoform X2 [Nelumbo nucifera]		1.582	Up	0	90.757	5.25	233.341	25.2101	19	53	19
NNU_17800-RA	"PREDICTED: 50S ribosomal protein L12, cyanelle [Nelumbo nucifera]"		1.582	Up	0	34.685	7.46	12.3166	8.36013	2	3	2
NNU_10255-RA	"PREDICTED: NADH dehydrogenase [ubiquinone] 1 alpha subcomplex subunit 9, mitochondrial [Nelumbo nucifera]"		1.581	Up	0.001	43.678	9.29	79.9115	35.0126	15	18	15
NNU_13645-RA	PREDICTED: probable LRR receptor-like serine/threonine-protein kinase At4g37250 [Nelumbo nucifera]		1.578	Up	0	85.36	7.31	5.41296	1.53061	1	1	1
NNU_17978-RA	PREDICTED: uncharacterized membrane protein At1g16860-like [Nelumbo nucifera]		1.576	Up	0	52.484	9.55	53.016	21.8367	9	13	7
NNU_25285-RA	PREDICTED: splicing factor U2af small subunit B-like [Nelumbo nucifera]		1.575	Up	0	37.933	9.26	13.9683	4.95356	2	4	2
NNU_07122-RA	"PREDICTED: pyruvate dehydrogenase E1 component subunit alpha, mitochondrial-like [Nelumbo nucifera]"		1.574	Up	0	31.429	8.62	52.8905	24.8276	8	15	4
NNU_15672-RA	PREDICTED: eukaryotic translation initiation factor 3 subunit J-like [Nelumbo nucifera]		1.574	Up	0	25.368	4.84	38.1608	17.5676	3	5	2
NNU_18908-RA	PREDICTED: BAG family molecular chaperone regulator 4 isoform X1 [Nelumbo nucifera]		1.574	Up	0.002	29.119	7.53	18.4388	12.1673	3	4	3
NNU_24391-RA	PREDICTED: vacuolar-sorting receptor 1-like isoform X1 [Nelumbo nucifera]		1.574	Up	0	69.397	5.92	83.8872	22.1154	14	19	12
NNU_25605-RA	PREDICTED: fasciclin-like arabinogalactan protein 17 [Nelumbo nucifera]		1.572	Up	0.001	48.979	6.7	42.4685	11.8568	4	7	2
NNU_04753-RA	"PREDICTED: uncharacterized oxidoreductase At1g06690, chloroplastic [Nelumbo nucifera]"		1.568	Up	0	41.242	8.82	66.657	26.6667	10	14	10
NNU_19311-RA	PREDICTED: NADP-dependent glyceraldehyde-3-phosphate dehydrogenase-like [Nelumbo nucifera]		1.567	Up	0	52.995	7.59	233.394	51.2097	18	45	6
NNU_12861-RA	PREDICTED: nucleobase-ascorbate transporter 11-like [Nelumbo nucifera]		1.566	Up	0.008	124.919	8.38	10.8506	3.66173	2	2	2
NNU_26393-RA	"PREDICTED: heme oxygenase 1, chloroplastic [Nelumbo nucifera]"		1.566	Up	0.025	31.726	9.03	2.36261	4.34783	1	1	1
NNU_02789-RA	"PREDICTED: dicarboxylate transporter 1, chloroplastic [Nelumbo nucifera]"		1.564	Up	0.001	47.962	9.86	13.3022	5.71429	2	3	2
NNU_09052-RA	PREDICTED: serine carboxypeptidase II-2 [Nelumbo nucifera]		1.563	Up	0	56.691	6.21	100.472	22.9541	9	20	7
NNU_17216-RA	PREDICTED: deoxyuridine 5'-triphosphate nucleotidohydrolase-like [Nelumbo nucifera]		1.562	Up	0	21.949	9.06	73.9625	36.5854	5	10	5
NNU_25879-RA	"PREDICTED: glucose-6-phosphate 1-dehydrogenase 4, chloroplastic [Nelumbo nucifera]"		1.562	Up	0	38.868	6.13	17.1413	12.0344	4	4	4
NNU_12309-RA	PREDICTED: probable ADP-ribosylation factor GTPase-activating protein AGD6 [Nelumbo nucifera]		1.56	Up	0	46.746	8.05	68.9561	24.8826	10	12	4
NNU_12354-RA	PREDICTED: adenosylhomocysteinase [Nelumbo nucifera]		1.56	Up	0	52.938	6.19	225.01	42.0619	15	61	4
NNU_22213-RA	PREDICTED: UDP-arabinopyranose mutase 1-like [Nelumbo nucifera]		1.56	Up	0	42.135	6.33	126.497	33.8753	11	25	7
NNU_03385-RA	PREDICTED: peroxidase 42-like [Nelumbo nucifera]		1.559	Up	0.006	37.444	8.53	24.5891	14.8036	3	3	3
NNU_15698-RA	PREDICTED: probable ADP-ribosylation factor GTPase-activating protein AGD13 isoform X2 [Nelumbo nucifera]		1.559	Up	0.001	29.807	4.88	14.2397	4.51128	1	2	1
NNU_00541-RA	PREDICTED: protein CASP [Nelumbo nucifera]		1.558	Up	0	81.052	6.27	82.4366	17.6218	13	18	13
NNU_20218-RA	"PREDICTED: chlorophyll a-b binding protein CP24 10A, chloroplastic-like [Nelumbo nucifera]"		1.558	Up	0.009	28.002	7.4	46.9526	18.3908	4	10	1
NNU_15941-RA	PREDICTED: transcription initiation factor IIF subunit alpha-like [Nelumbo nucifera]		1.556	Up	0.003	18.07	9.77	6.21602	10.5263	1	1	1
NNU_06036-RA	PREDICTED: isoflavone reductase homolog [Nelumbo nucifera]		1.555	Up	0.001	35.258	6.55	27.5791	9.55414	3	6	3
NNU_12464-RA	PREDICTED: interactor of constitutive active ROPs 3 isoform X2 [Nelumbo nucifera]		1.553	Up	0	67.253	5.07	85.4665	24.7508	12	15	9
NNU_16110-RA	PREDICTED: mitogen-activated protein kinase kinase kinase 1-like isoform X1 [Nelumbo nucifera]		1.553	Up	0.006	77.183	5.68	2.33124	1.1396	1	1	1
NNU_12385-RA	PREDICTED: protein GPR107-like [Nelumbo nucifera]		1.552	Up	0	55.456	7.46	13.73	3.94191	2	3	2
NNU_07873-RA	PREDICTED: auxilin-related protein 2-like [Nelumbo nucifera]		1.55	Up	0	106.207	7.01	52.1555	9.91736	7	8	7
NNU_13621-RA	PREDICTED: uncharacterized protein At4g06744-like [Nelumbo nucifera]		1.55	Up	0.001	54.531	8.18	10.5818	5.05051	2	2	2
NNU_22937-RA	"PREDICTED: probable membrane-associated 30 kDa protein, chloroplastic [Nelumbo nucifera]"		1.55	Up	0.001	21.022	9.41	97.6318	46.7742	8	18	8
NNU_00029-RA	PREDICTED: endoplasmic reticulum oxidoreductin-1-like [Nelumbo nucifera]		1.549	Up	0.001	52.63	5.59	5.46244	3.68764	2	2	1
NNU_03684-RA	PREDICTED: tropomyosin isoform X1 [Nelumbo nucifera]		1.548	Up	0	49.836	5.38	50.4206	21.4932	9	11	9
NNU_23385-RA	PREDICTED: V-type proton ATPase 16 kDa proteolipid subunit [Nelumbo nucifera]		1.548	Up	0.001	16.634	8.46	15.7698	10.9091	1	2	1
NNU_13262-RA	PREDICTED: putative phagocytic receptor 1b [Nelumbo nucifera]		1.547	Up	0	62.2	7.01	33.6145	11.6667	6	7	3
NNU_17707-RA	PREDICTED: trihelix transcription factor GTL1 isoform X1 [Nelumbo nucifera]		1.547	Up	0.018	69.847	6.29	9.45298	2.69414	2	3	2
NNU_18746-RA	PREDICTED: laccase-17-like [Nelumbo nucifera]		1.547	Up	0	64.09	8.7	13.8873	5.31732	2	2	2
NNU_23405-RA	PREDICTED: probable aldo-keto reductase 1 [Nelumbo nucifera]		1.547	Up	0	38.687	5.99	111.459	38.9685	11	17	11
NNU_15544-RA	PREDICTED: protein IQ-DOMAIN 1-like [Nelumbo nucifera]		1.545	Up	0.007	54.296	10.17	27.6822	9.67742	4	4	3
NNU_19013-RA	"PREDICTED: cell division protein FtsZ homolog 2-1, chloroplastic-like [Nelumbo nucifera]"		1.543	Up	0	42.521	5.5	84.005	14.8883	4	11	1
NNU_24854-RA	PREDICTED: uncharacterized bolA-like protein C8C9.11 [Nelumbo nucifera]		1.54	Up	0	10.355	6.52	20.8738	32.9787	3	5	3
NNU_22912-RA	PREDICTED: flowering time control protein FPA [Nelumbo nucifera]		1.539	Up	0.001	115.175	6.89	37.7337	6.57769	6	8	6
NNU_03734-RA	"PREDICTED: heme-binding-like protein At3g10130, chloroplastic [Nelumbo nucifera]"		1.538	Up	0.002	45.369	8.75	71.7387	45.122	11	14	11
NNU_24551-RA	"PREDICTED: chlorophyll a-b binding protein CP26, chloroplastic [Nelumbo nucifera]"		1.538	Up	0.002	35.797	7.69	142.974	41.0876	9	34	9
NNU_04438-RA	PREDICTED: UDP-arabinopyranose mutase 3 [Nelumbo nucifera]		1.536	Up	0	40.715	5.96	227.71	58.6592	16	47	7
NNU_20613-RA	PREDICTED: transmembrane 9 superfamily member 4 [Nelumbo nucifera]		1.536	Up	0	74.583	7.75	122.942	14.2209	7	22	7
NNU_07148-RA	PREDICTED: phosphatidylinositol 4-kinase alpha 1-like isoform X1 [Nelumbo nucifera]		1.534	Up	0.003	84.791	6.92	5.99956	2.27577	2	2	2
NNU_18051-RA	PREDICTED: protein GPR107-like [Nelumbo nucifera]		1.534	Up	0	50.659	6.13	18.297	7.93651	3	4	2
NNU_26622-RA	"PREDICTED: indole-3-glycerol phosphate synthase, chloroplastic-like isoform X1 [Nelumbo nucifera]"		1.534	Up	0.015	50.56	6.19	71.8884	20.8333	9	15	3
NNU_01941-RA	"PREDICTED: aspartokinase 2, chloroplastic-like isoform X1 [Nelumbo nucifera]"		1.533	Up	0	58.765	6.86	4.28258	2.04842	1	1	1
NNU_09105-RA	"PREDICTED: chloroplast stem-loop binding protein of 41 kDa b, chloroplastic isoform X1 [Nelumbo nucifera]"		1.533	Up	0	42.851	8.81	83.8046	31.6754	10	15	10
NNU_12686-RA	PREDICTED: GDSL esterase/lipase At5g33370-like [Nelumbo nucifera]		1.533	Up	0	40.419	5.64	89.9634	29.6196	6	11	6
NNU_06216-RA	"PREDICTED: ribosome-recycling factor, chloroplastic [Nelumbo nucifera]"		1.532	Up	0	31.214	9.23	57.5948	32.8571	9	14	9
NNU_19977-RA	PREDICTED: uncharacterized protein LOC104599867 isoform X2 [Nelumbo nucifera]		1.532	Up	0.003	28.097	8.81	5.02586	7.30769	2	2	2
NNU_14707-RA	"PREDICTED: D-3-phosphoglycerate dehydrogenase 1, chloroplastic-like [Nelumbo nucifera]"		1.53	Up	0	71.828	7.99	161.326	29.037	15	25	12
NNU_22555-RA	PREDICTED: mitochondrial outer membrane protein porin 2-like [Nelumbo nucifera]		1.53	Up	0	33.547	9.32	38.6522	25.7329	7	9	4
NNU_07403-RA	PREDICTED: 14-3-3-like protein GF14 iota [Nelumbo nucifera]		1.529	Up	0.002	29.24	4.78	67.6647	35.7692	9	31	2
NNU_02421-RA	"PREDICTED: maltose excess protein 1-like, chloroplastic [Nelumbo nucifera]"		1.527	Up	0.002	43.979	8.81	15.6982	4.97512	2	4	2
NNU_19570-RA	PREDICTED: MLP-like protein 34 [Nelumbo nucifera]		1.527	Up	0.003	17.21	6.61	9.38113	15.7895	3	4	3
NNU_08228-RA	PREDICTED: replication factor C subunit 2 [Nelumbo nucifera]		1.526	Up	0.001	23.892	9.1	19.5867	14.6119	3	4	3
NNU_01522-RA	PREDICTED: 26S proteasome non-ATPase regulatory subunit 13 homolog B [Nelumbo nucifera]		1.525	Up	0	69.863	5.15	77.0078	14.4013	8	14	5
NNU_10837-RA	"PREDICTED: magnesium-protoporphyrin IX monomethyl ester [oxidative] cyclase, chloroplastic [Nelumbo nucifera]"		1.525	Up	0.008	46.377	8.97	60.6091	23.8095	8	11	8
NNU_17435-RA	PREDICTED: probable peroxygenase 4 [Nelumbo nucifera]		1.525	Up	0.002	23.167	8.91	9.50687	11.6505	2	2	1
NNU_12306-RA	PREDICTED: ADP-ribosylation factor GTPase-activating protein AGD7-like [Nelumbo nucifera]		1.523	Up	0.006	51.27	8.63	74.1048	24.0938	11	15	5
NNU_16199-RA	PREDICTED: protein MOR1 [Nelumbo nucifera]		1.523	Up	0.004	212.565	8.21	38.0413	2.73478	5	6	5
NNU_08198-RA	PREDICTED: BAG family molecular chaperone regulator 3-like [Nelumbo nucifera]		1.522	Up	0.023	39.25	9.55	15.993	11.6809	4	4	4
NNU_13158-RA	"PREDICTED: chorismate synthase, chloroplastic isoform X1 [Nelumbo nucifera]"		1.522	Up	0.015	47.333	9.04	48.5905	21.2815	7	9	7
NNU_21309-RA	PREDICTED: GDSL esterase/lipase CPRD49 [Nelumbo nucifera]		1.522	Up	0.001	23.691	4.94	48.7687	45.0237	8	10	8
NNU_20991-RA	PREDICTED: tubulin beta-6 chain-like [Nelumbo nucifera]		1.521	Up	0	30.927	4.51	113.221	33.0909	7	30	4
NNU_21418-RA	PREDICTED: malonate--CoA ligase [Nelumbo nucifera]		1.52	Up	0	63.052	7.9	68.4399	17.77	8	13	8
NNU_25773-RA	PREDICTED: protein FLX-like 4 [Nelumbo nucifera]		1.52	Up	0	35.04	6.32	65.7048	31.068	8	13	7
NNU_01877-RA	PREDICTED: staphylococcal nuclease domain-containing protein 1 [Nelumbo nucifera]		1.518	Up	0	108.475	7.87	348.818	48.5339	35	53	35
NNU_21515-RA	PREDICTED: probable ADP-ribosylation factor GTPase-activating protein AGD14 [Nelumbo nucifera]		1.518	Up	0.002	77.719	6.65	22.5971	7.52394	6	6	6
NNU_20286-RA	PREDICTED: allantoinase [Nelumbo nucifera]		1.517	Up	0.003	49.3	6.02	5.2515	2.21239	1	1	1
NNU_25796-RA	PREDICTED: kaempferol 3-O-beta-D-galactosyltransferase-like isoform X2 [Nelumbo nucifera]		1.517	Up	0.001	49.495	7.21	74.0141	24.6725	9	15	9
NNU_08763-RA	PREDICTED: ADP-ribosylation factor-related protein 1 [Nelumbo nucifera]		1.516	Up	0	23.246	5.69	17.345	10.7317	2	3	2
NNU_22721-RA	PREDICTED: glutathione S-transferase F10-like [Nelumbo nucifera]		1.515	Up	0.001	24.356	6.02	33.77	30.8057	5	8	5
NNU_23838-RA	PREDICTED: proteasome subunit alpha type-7-like [Nelumbo nucifera]		1.515	Up	0	28.727	7.49	79.252	43.346	11	21	11
NNU_21620-RA	PREDICTED: zinc finger CCCH domain-containing protein 39-like isoform X1 [Nelumbo nucifera]		1.514	Up	0.015	70.818	8.37	18.0578	3.55487	2	5	2
NNU_22775-RA	PREDICTED: probable calcium-binding protein CML49 [Nelumbo nucifera]		1.514	Up	0	29.977	6.9	25.9477	11.5108	3	5	3
NNU_25253-RA	PREDICTED: UDP-D-apiose/UDP-D-xylose synthase 2 [Nelumbo nucifera]		1.514	Up	0.001	51.408	6.84	175.056	37.581	16	43	6
NNU_06542-RA	PREDICTED: uncharacterized protein LOC104610185 [Nelumbo nucifera]		1.513	Up	0	41.947	4.82	124.065	26.615	7	17	3
NNU_08027-RA	PREDICTED: protein RCC2 homolog isoform X2 [Nelumbo nucifera]		1.513	Up	0	29.976	6.98	8.20783	8.69565	2	2	2
NNU_10503-RA	PREDICTED: heterogeneous nuclear ribonucleoprotein 1 [Nelumbo nucifera]		1.51	Up	0.001	46.781	8.12	137.96	27.3319	10	28	5
NNU_10377-RA	PREDICTED: probable methyltransferase PMT3 [Nelumbo nucifera]		1.509	Up	0	47.168	7.08	74.2525	32.6923	11	14	7
NNU_16869-RA	PREDICTED: profilin-2 [Nelumbo nucifera]		1.509	Up	0.01	14.311	5.02	24.0247	17.5573	2	6	2
NNU_11544-RA	PREDICTED: uncharacterized protein LOC104603432 isoform X2 [Nelumbo nucifera]		1.508	Up	0.034	90.464	6.74	6.87991	2.51889	2	2	2
NNU_18868-RA	PREDICTED: protein FLX-like 1 [Nelumbo nucifera]		1.505	Up	0.001	30.989	6.93	78.2299	38.6525	9	13	7
NNU_10627-RA	PREDICTED: probable aldo-keto reductase 2 [Nelumbo nucifera]		1.504	Up	0.002	67.705	6.25	104.56	19.1489	10	18	9
NNU_20724-RA	PREDICTED: glutamine synthetase cytosolic isozyme 1 [Nelumbo nucifera]		1.504	Up	0	39.208	6.34	108.312	32.3034	9	26	8
NNU_15928-RA	"PREDICTED: grpE protein homolog, mitochondrial-like isoform X1 [Nelumbo nucifera]"		1.503	Up	0	37.368	6.64	48.6717	18.1009	6	14	3
NNU_05681-RA	PREDICTED: extracellular ribonuclease LE-like [Nelumbo nucifera]		1.502	Up	0	27.245	5.27	106.047	50	10	21	8
NNU_05680-RA	PREDICTED: CAP-Gly domain-containing linker protein 1-like isoform X1 [Nelumbo nucifera]		1.501	Up	0.002	12.596	4.93	7.50949	20.9091	2	2	2
NNU_09547-RA	PREDICTED: UPF0047 protein C4A8.02c [Nelumbo nucifera]		1.501	Up	0	14.159	6.25	27.2762	38.8889	4	5	4
NNU_17821-RA	PREDICTED: uncharacterized protein LOC104594116 isoform X1 [Nelumbo nucifera]		1.501	Up	0.001	32.13	8.43	17.6407	13.1034	3	3	3
NNU_21817-RA	"PREDICTED: phosphoserine aminotransferase 1, chloroplastic-like [Nelumbo nucifera]"		1.501	Up	0	32.669	8.25	160.35	48.4746	12	30	12
NNU_26324-RA	PREDICTED: cytochrome b-c1 complex subunit 7-2-like [Nelumbo nucifera]		1.501	Up	0	12.676	9.55	43.5455	38.3178	4	11	2
NNU_06511-RA	PREDICTED: uncharacterized protein LOC104605581 [Nelumbo nucifera]		0.665	Down	0.001	40.807	4.97	16.8127	13.2075	4	4	3
NNU_20950-RA	PREDICTED: casein kinase I isoform delta-like [Nelumbo nucifera]		0.665	Down	0	58.832	9.63	15.5983	8.7619	4	4	4
NNU_02309-RA	PREDICTED: uncharacterized protein LOC104593131 isoform X1 [Nelumbo nucifera]		0.664	Down	0.003	14.011	5.97	8.68424	10.4	1	1	1
NNU_06215-RA	PREDICTED: mavicyanin [Nelumbo nucifera]		0.662	Down	0.001	19.574	8.47	35.025	21.6931	2	3	2
NNU_15201-RA	PREDICTED: 40S ribosomal protein S15a-1 [Nelumbo nucifera]		0.662	Down	0.006	23.461	10.07	23.5914	21.3592	5	7	5
NNU_17436-RA	PREDICTED: cysteine-rich repeat secretory protein 60-like [Nelumbo nucifera]		0.662	Down	0	31.779	5.66	130.434	38.6139	7	21	7
NNU_24463-RA	"PREDICTED: glucan endo-1,3-beta-glucosidase 6-like [Nelumbo nucifera]"		0.662	Down	0.001	42.955	5.35	89.7775	34.0206	10	23	10
NNU_26056-RA	PREDICTED: NADP-dependent malic enzyme [Nelumbo nucifera]		0.661	Down	0.004	64.915	6.32	126.516	29.983	14	25	10
NNU_05331-RA	PREDICTED: glucose-1-phosphate adenylyltransferase large subunit 1-like [Nelumbo nucifera]		0.659	Down	0.012	59.981	8.06	14.597	4.80591	2	3	2
NNU_11667-RA	"PREDICTED: probable plastid-lipid-associated protein 13, chloroplastic [Nelumbo nucifera]"		0.658	Down	0	29.277	7.9	56.0814	36.9403	9	14	9
NNU_00360-RA	"PREDICTED: ATP synthase subunit delta', mitochondrial-like [Nelumbo nucifera]"		0.657	Down	0.002	21.483	6.38	47.3698	31	5	15	4
NNU_05042-RA	PREDICTED: polyadenylate-binding protein-interacting protein 7-like [Nelumbo nucifera]		0.657	Down	0.007	63.191	6.14	6.58031	4.49827	2	2	2
NNU_24163-RA	PREDICTED: tobamovirus multiplication protein 2A [Nelumbo nucifera]		0.657	Down	0.001	31.281	5.73	46.3564	19.6429	5	8	5
NNU_09586-RA	PREDICTED: uncharacterized protein LOC104586972 [Nelumbo nucifera]		0.656	Down	0	20.148	4.39	10.0235	7.69231	1	1	1
NNU_11710-RA	PREDICTED: alanine aminotransferase 2-like [Nelumbo nucifera]		0.656	Down	0.003	55.928	7.88	44.2532	13.9535	7	11	2
NNU_11727-RA	PREDICTED: uncharacterized protein LOC104600473 isoform X1 [Nelumbo nucifera]		0.656	Down	0.016	197.594	5.59	11.6598	1.33854	2	2	2
NNU_26100-RA	PREDICTED: probable glycosyltransferase At5g03795 [Nelumbo nucifera]		0.656	Down	0.01	78.468	8.97	1.88273	1.61527	1	1	1
NNU_00696-RA	PREDICTED: ruBisCO large subunit-binding protein subunit alpha isoform X1 [Nelumbo nucifera]		0.655	Down	0	62.203	6.62	13.0776	6.51801	3	4	2
NNU_10841-RA	PREDICTED: uncharacterized protein Os08g0359500-like [Nelumbo nucifera]		0.655	Down	0	19.873	4.56	34.3162	23.8372	4	8	4
NNU_16553-RA	PREDICTED: DDB1- and CUL4-associated factor homolog 1 [Nelumbo nucifera]		0.655	Down	0.005	194.895	7.14	16.5719	1.45089	2	3	2
NNU_23954-RA	PREDICTED: probable serine/threonine-protein kinase At4g35230 [Nelumbo nucifera]		0.654	Down	0	56.526	6.19	40.6832	12.7237	5	7	2
NNU_07201-RA	PREDICTED: hypersensitive-induced response protein 1-like [Nelumbo nucifera]		0.653	Down	0	53.752	5.6	172.602	50.7157	18	36	5
NNU_15641-RA	"PREDICTED: hydroxymethylglutaryl-CoA lyase, mitochondrial [Nelumbo nucifera]"		0.653	Down	0.014	50.999	5.67	11.0397	6.11814	3	3	3
NNU_17318-RA	"PREDICTED: ATP-dependent Clp protease proteolytic subunit 3, chloroplastic [Nelumbo nucifera]"		0.653	Down	0.002	23.468	9.48	21.914	5.60748	1	4	1
NNU_07462-RA	PREDICTED: cytochrome b5 isoform B isoform X1 [Nelumbo nucifera]		0.652	Down	0	14.411	5.26	4.80771	7.69231	1	1	1
NNU_15064-RA	PREDICTED: 40S ribosomal protein S6 [Nelumbo nucifera]		0.652	Down	0.001	28.338	10.71	22.1256	15.261	5	6	1
NNU_20476-RA	PREDICTED: scarecrow-like protein 21 [Nelumbo nucifera]		0.652	Down	0.001	64.883	5.95	8.88506	2.21843	1	1	1
NNU_02300-RA	PREDICTED: heme-binding protein 2-like [Nelumbo nucifera]		0.65	Down	0.011	24.416	7.8	14.1821	15.5251	4	4	2
NNU_13595-RA	PREDICTED: O-acyltransferase WSD1-like isoform X2 [Nelumbo nucifera]		0.65	Down	0.002	48.53	8.29	11.3855	6.01852	1	1	1
NNU_22514-RA	PREDICTED: probable LRR receptor-like serine/threonine-protein kinase At5g10290 isoform X2 [Nelumbo nucifera]		0.65	Down	0.001	65.138	6.05	5.31569	2.57732	1	1	1
NNU_26471-RA	PREDICTED: formamidopyrimidine-DNA glycosylase isoform X2 [Nelumbo nucifera]		0.65	Down	0	43.977	9.33	2.10685	2.02532	1	1	1
NNU_25383-RA	PREDICTED: germin-like protein subfamily 3 member 2 [Nelumbo nucifera]		0.648	Down	0.001	23.64	8.29	31.0903	17.3516	3	7	3
NNU_04216-RA	PREDICTED: uncharacterized protein LOC104588235 [Nelumbo nucifera]		0.647	Down	0.02	88.584	6.11	6.06485	1.77891	1	1	1
NNU_05347-RA	"PREDICTED: CBS domain-containing protein CBSX3, mitochondrial [Nelumbo nucifera]"		0.646	Down	0.003	22.352	8.43	9.98208	7.9602	2	3	1
NNU_06702-RA	PREDICTED: lipid transfer-like protein VAS [Nelumbo nucifera]		0.646	Down	0.001	18.684	7.85	30.634	8.57143	1	3	1
NNU_21599-RA	PREDICTED: uncharacterized protein LOC104595325 [Nelumbo nucifera]		0.646	Down	0.003	45.12	7.93	166.666	32.1168	11	59	7
NNU_10510-RA	PREDICTED: probable LRR receptor-like serine/threonine-protein kinase At4g08850 [Nelumbo nucifera]		0.645	Down	0.002	133.389	6.74	46.3964	4.67596	4	7	4
NNU_00240-RA	PREDICTED: pyruvate decarboxylase 1 [Nelumbo nucifera]		0.644	Down	0.003	38.831	6.04	43.3808	20.2216	6	7	4
NNU_07690-RA	PREDICTED: 60S acidic ribosomal protein P1-like [Nelumbo nucifera]		0.644	Down	0.001	20.144	4.51	21.758	11.6402	2	4	2
NNU_25401-RA	"PREDICTED: iron-sulfur assembly protein IscA-like 2, mitochondrial [Nelumbo nucifera]"		0.644	Down	0	16.548	7.3	31.3235	16.1074	2	6	2
NNU_17626-RA	PREDICTED: protein SGT1 homolog At5g65490 [Nelumbo nucifera]		0.643	Down	0.014	74.902	4.96	2.84894	1.20301	1	1	1
NNU_13767-RA	Uncharacterized protein		0.642	Down	0.001	8.671	7.97	13.9059	21.7949	2	3	2
NNU_08285-RA	PREDICTED: lysosomal Pro-X carboxypeptidase-like [Nelumbo nucifera]		0.641	Down	0.012	56.087	5.82	17.5651	7.78443	3	3	3
NNU_09851-RA	PREDICTED: phytochrome A [Nelumbo nucifera]		0.64	Down	0.001	137.518	6.35	20.5669	4.12288	4	4	4
NNU_19167-RA	PREDICTED: uncharacterized protein LOC104587686 isoform X2 [Nelumbo nucifera]		0.64	Down	0	17.893	8.95	19.8038	22.9814	2	2	2
NNU_21863.1-RA	PREDICTED: UPF0664 stress-induced protein C29B12.11c [Nelumbo nucifera]		0.64	Down	0.004	16.533	6.27	25.6131	34.965	4	6	4
NNU_22621-RA	"PREDICTED: protein CURVATURE THYLAKOID 1D, chloroplastic-like isoform X2 [Nelumbo nucifera]"		0.64	Down	0	24.471	4.79	61.092	21.4612	3	7	3
NNU_26574-RA	PREDICTED: protein FAM63A isoform X1 [Nelumbo nucifera]		0.638	Down	0.002	53.558	4.45	22.9347	5.44355	2	3	2
NNU_07971-RA	PREDICTED: thioredoxin-like [Nelumbo nucifera]		0.637	Down	0	20.372	8.16	80.2041	36.5591	6	16	6
NNU_18238-RA	PREDICTED: pectinesterase 2-like [Nelumbo nucifera]		0.637	Down	0.002	56.468	9.25	14.59	5.42636	3	3	2
NNU_09961-RA	"PREDICTED: dynein light chain 2, cytoplasmic-like [Nelumbo nucifera]"		0.636	Down	0.016	11.897	4.48	13.9834	13.7615	1	2	1
NNU_18495-RA	PREDICTED: plastocyanin B'/B'' [Nelumbo nucifera]		0.635	Down	0	16.585	5.16	74.1639	12.0482	2	12	2
NNU_05264-RA	PREDICTED: phosphoenolpyruvate carboxykinase [ATP]-like [Nelumbo nucifera]		0.634	Down	0	73.142	7.05	85.6512	22.6586	13	17	5
NNU_10183-RA	PREDICTED: dirigent protein 5-like [Nelumbo nucifera]		0.634	Down	0	20	7.4	27.04	8.42697	1	6	1
NNU_20753-RA	PREDICTED: ran-binding protein 1 homolog b-like [Nelumbo nucifera]		0.634	Down	0	25.43	4.75	49.4215	23.4513	4	9	4
NNU_15891-RA	"PREDICTED: plastid lipid-associated protein 3, chloroplastic-like [Nelumbo nucifera]"		0.633	Down	0.003	40.832	5.53	76.7443	26.0638	8	19	6
NNU_16388-RA	"PREDICTED: glucose-6-phosphate/phosphate translocator 2, chloroplastic-like [Nelumbo nucifera]"		0.633	Down	0.001	43.73	9.52	32.5353	10.2757	4	6	2
NNU_17462-RA	PREDICTED: H/ACA ribonucleoprotein complex subunit 4 [Nelumbo nucifera]		0.632	Down	0	68.333	9.35	34.5064	11.1111	5	5	5
NNU_19911-RA	PREDICTED: probable prefoldin subunit 4 [Nelumbo nucifera]		0.631	Down	0	14.691	4.56	23.0379	24.6032	3	6	2
NNU_24598-RA	PREDICTED: basic form of pathogenesis-related protein 1-like [Nelumbo nucifera]		0.631	Down	0	18.295	5.71	69.919	33.5329	3	11	3
NNU_02854-RA	PREDICTED: bifunctional nitrilase/nitrile hydratase NIT4B-like [Nelumbo nucifera]		0.63	Down	0.006	35.189	5.36	12.268	9.30931	2	2	1
NNU_03557-RA	PREDICTED: 60S acidic ribosomal protein P2-2-like [Nelumbo nucifera]		0.63	Down	0	11.668	4.54	64.587	44.8276	6	18	3
NNU_07731-RA	PREDICTED: histone H4 [Nelumbo nucifera]		0.63	Down	0.005	11.402	11.47	48.6087	57.2816	7	14	7
NNU_12353-RA	PREDICTED: beta-hexosaminidase 1 isoform X1 [Nelumbo nucifera]		0.63	Down	0.001	14.832	4.56	24.21	37.6923	4	4	4
NNU_22303-RA	PREDICTED: lysosomal alpha-mannosidase-like [Nelumbo nucifera]		0.63	Down	0	105.778	6.28	243.312	32.234	29	64	26
NNU_17222-RA	PREDICTED: U1 small nuclear ribonucleoprotein 70 kDa-like [Nelumbo nucifera]		0.629	Down	0.005	52.531	9.11	6.60461	3.79464	2	2	1
NNU_17627-RA	"PREDICTED: adrenodoxin-like protein, mitochondrial [Nelumbo nucifera]"		0.628	Down	0	17.342	8.88	62.2744	33.121	4	13	1
NNU_17805-RA	PREDICTED: cytochrome b5 isoform A [Nelumbo nucifera]		0.628	Down	0	15.064	5.02	97.2958	57.1429	6	18	6
NNU_18912-RA	"PREDICTED: phosphoglucan phosphatase DSP4, amyloplastic-like [Nelumbo nucifera]"		0.628	Down	0.002	44.356	5.72	18.3661	5.10204	2	5	1
NNU_24135-RA	PREDICTED: plant intracellular Ras-group-related LRR protein 5-like [Nelumbo nucifera]		0.628	Down	0.004	60.162	5.1	19.4439	6.11111	3	3	2
NNU_11243-RA	PREDICTED: uncharacterized protein LOC104599509 [Nelumbo nucifera]		0.627	Down	0.001	8.359	8.68	15.3723	18.75	1	3	1
NNU_00294-RA	PREDICTED: cyprosin-like [Nelumbo nucifera]		0.626	Down	0.006	55.759	5.47	16.8234	4.33925	2	4	2
NNU_00300-RA	PREDICTED: probable polygalacturonase isoform X1 [Nelumbo nucifera]		0.626	Down	0.004	52.331	6.35	27.3501	8.01688	3	4	1
NNU_26066-RA	PREDICTED: lachrymatory-factor synthase-like [Nelumbo nucifera]		0.626	Down	0	19.226	5.3	26.597	26.5896	3	5	3
NNU_05305-RA	PREDICTED: dehydrin Rab18-like isoform X1 [Nelumbo nucifera]		0.623	Down	0.007	14.846	9.52	6.66595	8.16327	1	1	1
NNU_10775-RA	PREDICTED: uncharacterized protein At1g05835 [Nelumbo nucifera]		0.622	Down	0.001	12.299	8	3.88107	9.82143	1	1	1
NNU_22485-RA	"PREDICTED: copper-transporting ATPase PAA1, chloroplastic-like [Nelumbo nucifera]"		0.622	Down	0.001	27.235	7.28	18.8802	5.76923	1	2	1
NNU_24204-RA	PREDICTED: putative 4-hydroxy-4-methyl-2-oxoglutarate aldolase 2 [Nelumbo nucifera]		0.622	Down	0	17.555	5.97	79.9848	55.4878	8	30	8
NNU_08655-RA	PREDICTED: uncharacterized protein LOC104596031 [Nelumbo nucifera]		0.621	Down	0.002	48.084	5.06	11.4955	5.30973	1	1	1
NNU_10808-RA	PREDICTED: SNF1-related protein kinase regulatory subunit beta-1 [Nelumbo nucifera]		0.62	Down	0	31.702	4.79	9.68895	12.6761	3	4	3
NNU_04387-RA	PREDICTED: biogenesis of lysosome-related organelles complex 1 subunit 2 [Nelumbo nucifera]		0.619	Down	0.001	17.501	4.88	17.0667	21.9355	2	2	2
NNU_16422-RA	PREDICTED: peroxidase 27-like [Nelumbo nucifera]		0.618	Down	0	37.403	8.57	140.684	48.5549	14	33	10
NNU_15986-RA	PREDICTED: 40S ribosomal protein S8-like [Nelumbo nucifera]		0.617	Down	0.001	29.134	10.39	50.019	28.8462	6	8	3
NNU_21755-RA	"PREDICTED: phosphatidylinositol 3,4,5-trisphosphate 3-phosphatase and dual-specificity protein phosphatase PTEN-like [Nelumbo nucifera]"		0.617	Down	0	44.555	5.55	49.941	13.0864	4	7	4
NNU_10055-RA	PREDICTED: beta-hexosaminidase 3-like [Nelumbo nucifera]		0.616	Down	0	49.087	7.02	6.12375	6.48148	3	3	3
NNU_12130-RA	PREDICTED: micronuclear linker histone polyprotein-like [Nelumbo nucifera]		0.616	Down	0	106.656	8.95	65.4466	11.236	10	15	8
NNU_04494-RA	PREDICTED: PLASMODESMATA CALLOSE-BINDING PROTEIN 3-like [Nelumbo nucifera]		0.614	Down	0	21.036	5.77	55.8276	24.6377	3	14	2
NNU_05699-RA	PREDICTED: stress-related protein-like [Nelumbo nucifera]		0.613	Down	0	26.718	5.48	116.11	56.3786	12	18	10
NNU_11802-RA	PREDICTED: thiol protease aleurain-like [Nelumbo nucifera]		0.613	Down	0	39.754	6.19	116.733	30.0836	10	36	10
NNU_03762-RA	PREDICTED: coronatine-insensitive protein 1-like [Nelumbo nucifera]		0.612	Down	0.002	65.274	5.91	8.51127	3.96552	2	2	1
NNU_11367-RA	PREDICTED: NEDD8 ultimate buster 1 [Nelumbo nucifera]		0.612	Down	0	66.086	5.36	31.3523	11.0357	5	6	5
NNU_20058-RA	PREDICTED: peroxidase 12-like [Nelumbo nucifera]		0.611	Down	0	33.535	5.58	163.774	46.0526	11	73	10
NNU_21647-RA	PREDICTED: protein NRT1/ PTR FAMILY 6.2 isoform X1 [Nelumbo nucifera]		0.611	Down	0	63.97	8.73	12.6103	2.4055	1	2	1
NNU_24597-RA	PREDICTED: basic form of pathogenesis-related protein 1-like [Nelumbo nucifera]		0.611	Down	0.026	17.359	5.4	14.3448	15.4321	1	2	1
NNU_26480-RA	PREDICTED: probable sucrose-phosphate synthase 1 isoform X1 [Nelumbo nucifera]		0.611	Down	0	118.81	6.48	22.0645	3.95853	5	7	5
NNU_17806-RA	PREDICTED: serine/threonine-protein kinase BLUS1-like isoform X3 [Nelumbo nucifera]		0.61	Down	0.027	82.882	8.44	18.3209	4.83871	3	3	3
NNU_10795-RA	PREDICTED: L-ascorbate oxidase-like [Nelumbo nucifera]		0.609	Down	0.01	64.992	8.03	29.9272	9.26244	3	4	3
NNU_26223-RA	PREDICTED: uncharacterized protein LOC104592245 [Nelumbo nucifera]		0.608	Down	0.002	116.893	6.46	34.3195	6.85446	5	5	5
NNU_02760-RA	PREDICTED: 40S ribosomal protein S2-3-like [Nelumbo nucifera]		0.606	Down	0	30.129	10.37	50.1402	26.9091	8	15	3
NNU_05408-RA	PREDICTED: U1 small nuclear ribonucleoprotein 70 kDa-like [Nelumbo nucifera]		0.606	Down	0.001	59.788	8.72	5.24414	5.21042	3	3	2
NNU_06162-RA	PREDICTED: ATP-dependent (S)-NAD(P)H-hydrate dehydratase isoform X1 [Nelumbo nucifera]		0.606	Down	0.003	29.38	6.54	25.6385	21.673	4	4	4
NNU_15577-RA	PREDICTED: uncharacterized protein LOC104590874 [Nelumbo nucifera]		0.605	Down	0.001	26.572	8.18	24.387	12.749	2	3	2
NNU_15609-RA	"PREDICTED: probable ribose-5-phosphate isomerase 3, chloroplastic [Nelumbo nucifera]"		0.605	Down	0	34.545	9.04	59.1047	22.7273	6	10	6
NNU_21246-RA	"PREDICTED: asparagine--tRNA ligase, cytoplasmic 2 [Nelumbo nucifera]"		0.604	Down	0.019	69.695	7.31	18.7473	2.27273	1	2	1
NNU_25722-RA	"PREDICTED: psbP domain-containing protein 6, chloroplastic [Nelumbo nucifera]"		0.604	Down	0	29.867	7.83	52.9562	27.5735	5	7	5
NNU_06375-RA	PREDICTED: ubiquitin carboxyl-terminal hydrolase isozyme L3 [Nelumbo nucifera]		0.603	Down	0	24.484	4.79	54.3225	34.2342	6	11	6
NNU_09718-RA	PREDICTED: protein YLS9-like [Nelumbo nucifera]		0.603	Down	0	23.77	9.58	46.8927	22.8571	4	6	4
NNU_15523-RA	PREDICTED: dirigent protein 22-like [Nelumbo nucifera]		0.603	Down	0	21.311	6.68	7.5572	10.1523	2	3	2
NNU_21121-RA	PREDICTED: RNA-binding protein 25 isoform X1 [Nelumbo nucifera]		0.603	Down	0	113.912	5.49	9.97411	2.78054	3	4	3
NNU_21128-RA	PREDICTED: uncharacterized protein LOC104588442 [Nelumbo nucifera]		0.603	Down	0	40.218	4.94	53.1277	20.1657	6	8	5
NNU_10345-RA	"PREDICTED: probable plastid-lipid-associated protein 6, chloroplastic [Nelumbo nucifera]"		0.602	Down	0	31.478	8.85	103.959	39.7213	7	21	7
NNU_18777-RA	PREDICTED: elicitor-responsive protein 1-like [Nelumbo nucifera]		0.602	Down	0	16.775	5.17	17.3119	21.1921	3	3	3
NNU_03605-RA	PREDICTED: aspartic proteinase PCS1 [Nelumbo nucifera]		0.601	Down	0	38.289	5.63	16.2135	10.3448	3	3	3
NNU_08403-RA	PREDICTED: alpha-galactosidase-like [Nelumbo nucifera]		0.6	Down	0	44.557	8.28	45.5789	19.598	7	11	3
NNU_08777-RA	PREDICTED: 60S ribosomal protein L24 [Nelumbo nucifera]		0.6	Down	0.009	18.608	10.78	22.8804	19.5122	3	4	3
NNU_20682-RA	PREDICTED: UNC93-like protein 1 isoform X1 [Nelumbo nucifera]		0.6	Down	0	50.813	8.29	11.1289	2.77778	1	1	1
NNU_21752-RA	"PREDICTED: phosphatidylinositol 3,4,5-trisphosphate 3-phosphatase and dual-specificity protein phosphatase PTEN-like [Nelumbo nucifera]"		0.6	Down	0	20.177	6.55	19.3509	12.8342	2	3	1
NNU_08233-RA	PREDICTED: uncharacterized protein LOC104612739 [Nelumbo nucifera]		0.599	Down	0.004	21.669	6.4	26.1408	27.6699	4	4	4
NNU_18799-RA	PREDICTED: peroxidase 4-like [Nelumbo nucifera]		0.598	Down	0	35.718	8.32	49.3365	14.5455	5	14	3
NNU_23467-RA	PREDICTED: uncharacterized protein LOC104608276 [Nelumbo nucifera]		0.598	Down	0.003	72.278	6.86	2.30751	1.28	1	1	1
NNU_09688-RA	PREDICTED: secoisolariciresinol dehydrogenase-like [Nelumbo nucifera]		0.597	Down	0	30.485	7.77	24.8234	15.625	4	4	3
NNU_02236-RA	"PREDICTED: quinolinate synthase, chloroplastic [Nelumbo nucifera]"		0.595	Down	0.011	80.896	6.73	18.8988	4.72973	3	3	3
NNU_14076-RA	PREDICTED: stress-related protein-like [Nelumbo nucifera]		0.595	Down	0	27.004	6.89	76.4942	47.3251	11	14	9
NNU_20469-RA	PREDICTED: uncharacterized protein LOC104594197 [Nelumbo nucifera]		0.595	Down	0	46.329	4.86	52.5269	15.2425	5	10	3
NNU_24832-RA	PREDICTED: probable xyloglucan endotransglucosylase/hydrolase protein 23 [Nelumbo nucifera]		0.593	Down	0.002	28.05	7.69	34.5192	21.5686	5	7	4
NNU_07827-RA	PREDICTED: uncharacterized protein LOC104586762 isoform X2 [Nelumbo nucifera]		0.592	Down	0	41.891	5.91	16.0259	6.29921	2	3	2
NNU_00697-RA	PREDICTED: protein PXR1 [Nelumbo nucifera]		0.591	Down	0	22.954	9.61	11.9628	11.6751	2	2	2
NNU_05017-RA	PREDICTED: alanine aminotransferase 2-like [Nelumbo nucifera]		0.591	Down	0	47.495	5.88	127.387	37.7011	14	24	9
NNU_16201-RA	"PREDICTED: polyphenol oxidase, chloroplastic-like [Nelumbo nucifera]"		0.591	Down	0.001	67.142	8.15	189.959	45.3936	19	46	19
NNU_18223-RA	"PREDICTED: arginase 1, mitochondrial [Nelumbo nucifera]"		0.591	Down	0.002	32.621	6.13	115.002	32.8904	7	26	7
NNU_21870-RA	"PREDICTED: DNA-directed RNA polymerases I, II, and III subunit RPABC5 [Nelumbo nucifera]"		0.591	Down	0	12.961	9.38	5.43286	7.9646	1	1	1
NNU_04529-RA	"PREDICTED: alpha-1,4 glucan phosphorylase L-2 isozyme, chloroplastic/amyloplastic [Nelumbo nucifera]"		0.59	Down	0	110.385	5.68	338.826	41.5811	33	69	33
NNU_01778-RA	PREDICTED: uncharacterized protein LOC104587464 [Nelumbo nucifera]		0.589	Down	0	15.592	4.55	159.597	80.2817	11	45	11
NNU_19296-RA	PREDICTED: filaggrin-like [Nelumbo nucifera]		0.589	Down	0.003	168.131	5.57	26.5285	3.09556	4	5	4
NNU_24222-RA	PREDICTED: uncharacterized protein LOC104611428 [Nelumbo nucifera]		0.588	Down	0	57.518	8.68	45.0302	17.7778	9	13	9
NNU_00755-RA	PREDICTED: anthocyanidin 3-O-glucosyltransferase 2-like [Nelumbo nucifera]		0.587	Down	0	53.147	6.07	22.9838	5.23013	2	4	2
NNU_25474-RA	PREDICTED: lysosomal Pro-X carboxypeptidase-like [Nelumbo nucifera]		0.587	Down	0.003	60.002	5.64	33.2597	13.1827	6	8	5
NNU_25144-RA	"PREDICTED: peptidyl-prolyl cis-trans isomerase CYP28, chloroplastic [Nelumbo nucifera]"		0.586	Down	0.005	34.503	8.44	32.692	9.52381	2	3	2
NNU_18926-RA	PREDICTED: serine carboxypeptidase-like 51 [Nelumbo nucifera]		0.584	Down	0	50.466	5.22	125.875	30.3965	11	19	11
NNU_01318-RA	"PREDICTED: rhodanese-like domain-containing protein 19, mitochondrial isoform X2 [Nelumbo nucifera]"		0.583	Down	0	14.992	6.76	25.5266	34.7826	4	4	4
NNU_22164-RA	PREDICTED: uncharacterized protein LOC104591721 [Nelumbo nucifera]		0.582	Down	0.003	39.199	7.59	2.66154	1.96629	1	1	1
NNU_08327-RA	PREDICTED: uncharacterized protein LOC104613017 isoform X1 [Nelumbo nucifera]		0.581	Down	0	96.995	6.47	215.554	27.733	18	33	18
NNU_15192-RA	PREDICTED: pectinesterase-like [Nelumbo nucifera]		0.58	Down	0	143.61	6.7	72.4064	7.54573	5	10	4
NNU_26443-RA	PREDICTED: PTI1-like tyrosine-protein kinase At3g15890 [Nelumbo nucifera]		0.579	Down	0	41.88	6.25	36.1983	14.4772	4	6	4
NNU_02967-RA	PREDICTED: uncharacterized protein C18orf8 isoform X2 [Nelumbo nucifera]		0.577	Down	0	75.329	6.01	7.21056	2.81065	1	1	1
NNU_17252-RA	PREDICTED: uncharacterized protein LOC104605180 [Nelumbo nucifera]		0.577	Down	0.002	47.482	8.88	10.8346	5.54273	2	2	2
NNU_25568-RA	PREDICTED: ribosomal L1 domain-containing protein 1-like [Nelumbo nucifera]		0.577	Down	0	50.942	9.47	3.7617	2.88889	1	1	1
NNU_12958-RA	PREDICTED: expansin-A4 [Nelumbo nucifera]		0.576	Down	0.005	27.894	9	39.6666	20	3	4	3
NNU_13624-RA	PREDICTED: uncharacterized protein At4g06744-like [Nelumbo nucifera]		0.575	Down	0	64.625	7.43	30.1483	8.79865	3	4	3
NNU_00473-RA	PREDICTED: uncharacterized protein LOC104602936 [Nelumbo nucifera]		0.574	Down	0.008	17.825	6.52	19.6285	15.7233	2	4	2
NNU_09626-RA	PREDICTED: lysM domain-containing GPI-anchored protein 2-like [Nelumbo nucifera]		0.574	Down	0	35.237	7.61	42.6641	12.1581	3	10	3
NNU_21363-RA	"PREDICTED: thylakoid lumenal 15.0 kDa protein 2, chloroplastic-like isoform X2 [Nelumbo nucifera]"		0.572	Down	0.001	18.39	4.98	75.7419	45.509	7	12	7
NNU_06221-RA	PREDICTED: probable linoleate 9S-lipoxygenase 5 [Nelumbo nucifera]		0.57	Down	0.001	99.078	6.06	77.8018	14.3021	13	19	1
NNU_06037-RA	PREDICTED: uncharacterized protein LOC104596326 [Nelumbo nucifera]		0.569	Down	0.043	10.449	5.39	7.26624	22.6804	1	1	1
NNU_08726-RA	PREDICTED: probable ascorbate-specific transmembrane electron transporter 1 [Nelumbo nucifera]		0.569	Down	0.001	32.935	8.92	18.6766	7.09459	2	3	2
NNU_16871-RA	"PREDICTED: glucan endo-1,3-beta-glucosidase 13 [Nelumbo nucifera]"		0.569	Down	0	54.147	5.34	83.1141	16.1616	6	14	6
NNU_18867-RA	PREDICTED: UDP-glycosyltransferase 87A1-like [Nelumbo nucifera]		0.568	Down	0.03	51.936	5.71	4.56177	1.72414	1	1	1
NNU_21123-RA	"PREDICTED: peptidyl-prolyl cis-trans isomerase, chloroplastic [Nelumbo nucifera]"		0.568	Down	0	48.882	5.35	245.209	47.6298	15	38	15
NNU_06930-RA	PREDICTED: probable serine/threonine-protein kinase At1g54610 [Nelumbo nucifera]		0.567	Down	0	66.298	9.48	6.24496	1.67224	1	1	1
NNU_20630-RA	PREDICTED: uncharacterized protein LOC104594378 [Nelumbo nucifera]		0.567	Down	0	18.777	8.88	32.2081	25.731	4	7	4
NNU_06312-RA	PREDICTED: probable LRR receptor-like serine/threonine-protein kinase At5g59680 [Nelumbo nucifera]		0.565	Down	0	11.384	7.28	4.55768	9.27835	1	1	1
NNU_10143-RA	PREDICTED: uncharacterized protein LOC104608951 [Nelumbo nucifera]		0.565	Down	0	33.526	4.44	140.23	48.5714	10	23	10
NNU_24517-RA	PREDICTED: cinnamoyl-CoA reductase 2 [Nelumbo nucifera]		0.563	Down	0	61.978	6.62	55.1679	10.8734	5	7	5
NNU_18445-RA	PREDICTED: SKP1-like protein 1B isoform X1 [Nelumbo nucifera]		0.562	Down	0.002	24.863	5.33	41.3098	16.8182	2	6	1
NNU_02282-RA	PREDICTED: uncharacterized protein LOC104593114 isoform X3 [Nelumbo nucifera]		0.561	Down	0	227.827	4.41	632.12	40.7153	73	121	73
NNU_14660-RA	PREDICTED: OTU domain-containing protein 6B-like [Nelumbo nucifera]		0.558	Down	0.036	33.407	7.78	5.43914	4.09556	1	1	1
NNU_24266-RA	"PREDICTED: probable plastid-lipid-associated protein 3, chloroplastic [Nelumbo nucifera]"		0.558	Down	0	52.079	5.15	103.501	29.4363	13	18	11
NNU_04998-RA	PREDICTED: protein STRUBBELIG-RECEPTOR FAMILY 6 [Nelumbo nucifera]		0.557	Down	0	17.167	5.6	6.08001	12.2581	2	3	1
NNU_05224-RA	PREDICTED: probable rhamnogalacturonate lyase B isoform X1 [Nelumbo nucifera]		0.555	Down	0.001	72.91	5.44	9.21595	2.1875	1	1	1
NNU_00224-RA	PREDICTED: PLASMODESMATA CALLOSE-BINDING PROTEIN 5-like [Nelumbo nucifera]		0.554	Down	0.001	14.479	5.36	29.1888	17.2662	1	2	1
NNU_00665-RA	PREDICTED: uncharacterized protein LOC104599652 [Nelumbo nucifera]		0.554	Down	0.001	36.566	8.29	4.71019	4	1	1	1
NNU_16373-RA	PREDICTED: uncharacterized protein LOC104604846 [Nelumbo nucifera]		0.554	Down	0	34.79	5.73	77.2569	33.2258	10	17	10
NNU_24748-RA	PREDICTED: uncharacterized protein LOC104609670 isoform X2 [Nelumbo nucifera]		0.554	Down	0	111.667	5.64	4.90518	1.00301	1	1	1
NNU_06608-RA	PREDICTED: preprotein translocase subunit SECE1 [Nelumbo nucifera]		0.553	Down	0.002	23.889	5.27	41.1437	13.0631	3	7	3
NNU_02274-RA	PREDICTED: protein TRANSPARENT TESTA 12-like [Nelumbo nucifera]		0.552	Down	0.002	58.018	6.87	2.30513	1.49813	1	1	1
NNU_06174-RA	"PREDICTED: glucose-1-phosphate adenylyltransferase large subunit 3, chloroplastic/amyloplastic [Nelumbo nucifera]"		0.552	Down	0	61.628	8.65	15.002	2.693	1	2	1
NNU_13918-RA	PREDICTED: putative beta-D-xylosidase [Nelumbo nucifera]		0.552	Down	0	82.996	9.09	33.174	9.74026	6	6	5
NNU_03654-RA	"PREDICTED: thylakoid lumenal 15 kDa protein 1, chloroplastic [Nelumbo nucifera]"		0.55	Down	0	24.432	8.34	164.862	43.4783	7	27	7
NNU_13627-RA	PREDICTED: cysteine proteinase RD21a-like [Nelumbo nucifera]		0.549	Down	0	52.148	5.48	219.5	31.6456	12	75	11
NNU_22195-RA	"PREDICTED: thylakoid lumenal 17.9 kDa protein, chloroplastic [Nelumbo nucifera]"		0.549	Down	0	21.078	8.75	15.6516	17.4603	3	3	3
NNU_10728-RA	PREDICTED: acidic endochitinase-like [Nelumbo nucifera]		0.548	Down	0	32.117	8.4	94.4881	33.8926	9	17	8
NNU_12150-RA	PREDICTED: G-type lectin S-receptor-like serine/threonine-protein kinase At1g11300 [Nelumbo nucifera]		0.548	Down	0	86.383	6.99	24.6526	4.51613	3	4	3
NNU_04268-RA	PREDICTED: peroxidase 3-like [Nelumbo nucifera]		0.545	Down	0	34.832	7.83	60.0232	24.9221	7	12	5
NNU_11606-RA	"PREDICTED: linoleate 13S-lipoxygenase 2-1, chloroplastic [Nelumbo nucifera]"		0.544	Down	0	102.069	6.84	51.0109	9.64523	6	8	4
NNU_22089-RA	"PREDICTED: glyceraldehyde-3-phosphate dehydrogenase, cytosolic [Nelumbo nucifera]"		0.544	Down	0	31.5	7.15	317.775	78.4722	21	149	2
NNU_22685-RA	PREDICTED: peroxidase 17-like [Nelumbo nucifera]		0.542	Down	0	37.247	6.57	118.571	33.1343	8	24	6
NNU_08267-RA	PREDICTED: muscle M-line assembly protein unc-89 [Nelumbo nucifera]		0.538	Down	0	72.757	4.45	448.037	60.1493	35	90	35
NNU_01785-RA	PREDICTED: transmembrane protein 45A [Nelumbo nucifera]		0.536	Down	0	35.591	6.51	3.91328	3.16456	1	1	1
NNU_05481-RA	PREDICTED: non-symbiotic hemoglobin 1 isoform X1 [Nelumbo nucifera]		0.536	Down	0	26.522	9.23	18.9546	13.3891	4	7	4
NNU_23787-RA	PREDICTED: serine/threonine-protein kinase HT1-like [Nelumbo nucifera]		0.536	Down	0	40.724	7.55	19.5372	10.1928	4	5	1
NNU_11732-RA	PREDICTED: 17.4 kDa class III heat shock protein [Nelumbo nucifera]		0.535	Down	0	17.671	6.2	21.7677	16.9811	2	4	2
NNU_07396-RA	PREDICTED: beta-glucosidase 40-like [Nelumbo nucifera]		0.534	Down	0	74.806	8.75	80.5058	16.7428	9	15	8
NNU_22305-RA	PREDICTED: lysosomal alpha-mannosidase-like [Nelumbo nucifera]		0.532	Down	0	38.82	6.2	33.9348	13.7931	5	13	4
NNU_02494-RA	PREDICTED: histone H3-like centromeric protein HTR12 isoform X1 [Nelumbo nucifera]		0.528	Down	0	26.579	9.88	3.75424	3.82979	1	1	1
NNU_14861-RA	PREDICTED: uncharacterized protein LOC104607256 [Nelumbo nucifera]		0.526	Down	0	14.923	5.06	24.9018	30.597	3	4	3
NNU_15196-RA	PREDICTED: histone H2B [Nelumbo nucifera]		0.526	Down	0.001	16.253	10.05	52.2085	34.0136	5	18	1
NNU_11580-RA	PREDICTED: polygalacturonase inhibitor-like [Nelumbo nucifera]		0.525	Down	0	38.049	8.16	27.0931	17.2012	5	7	5
NNU_02424-RA	PREDICTED: protein ASPARTIC PROTEASE IN GUARD CELL 2-like [Nelumbo nucifera]		0.524	Down	0	50.517	5.36	31.2353	8.93617	3	4	3
NNU_15495-RA	PREDICTED: red chlorophyll catabolite reductase [Nelumbo nucifera]		0.524	Down	0.002	36.388	6.1	84.2154	31.0769	7	17	7
NNU_13660-RA	PREDICTED: uncharacterized protein LOC104607398 [Nelumbo nucifera]		0.522	Down	0	20.872	5.1	52.016	49.4681	5	7	5
NNU_20096-RA	PREDICTED: cationic peroxidase 1-like [Nelumbo nucifera]		0.521	Down	0	102.984	6.13	211.611	27.5258	16	37	12
NNU_10715-RA	PREDICTED: GDSL esterase/lipase At4g01130 isoform X2 [Nelumbo nucifera]		0.52	Down	0.001	34.515	8.69	16.1595	11.041	2	2	2
NNU_11617-RA	PREDICTED: beta-glucosidase 12-like [Nelumbo nucifera]		0.52	Down	0	57.032	8.81	17.4133	7.29783	4	6	3
NNU_15817-RA	PREDICTED: uncharacterized GPI-anchored protein At1g61900-like isoform X1 [Nelumbo nucifera]		0.519	Down	0	49.07	6.21	53.0671	14.7505	5	8	3
NNU_00533-RA	PREDICTED: protein PLANT CADMIUM RESISTANCE 4-like [Nelumbo nucifera]		0.518	Down	0	36.368	5.07	9.3429	4.33437	1	2	1
NNU_08349-RA	"PREDICTED: thylakoid lumenal 19 kDa protein, chloroplastic [Nelumbo nucifera]"		0.517	Down	0	26.952	6.21	44.0491	21.6867	5	6	5
NNU_12522-RA	PREDICTED: beta-galactosidase 8 [Nelumbo nucifera]		0.516	Down	0	92.677	6.35	277.103	32.426	18	47	16
NNU_02738-RA	PREDICTED: alpha-N-acetylglucosaminidase isoform X2 [Nelumbo nucifera]		0.511	Down	0.001	76.473	6.33	28.0417	7.81955	5	6	5
NNU_13991-RA	PREDICTED: 60S ribosomal protein L19-3 [Nelumbo nucifera]		0.511	Down	0.007	24.504	11.34	46.4856	20.0957	4	8	1
NNU_23819-RA	PREDICTED: carbonic anhydrase 2-like [Nelumbo nucifera]		0.511	Down	0	28.288	6	13.7962	11.6732	3	3	3
NNU_04881-RA	PREDICTED: uncharacterized protein LOC104596792 [Nelumbo nucifera]		0.509	Down	0.007	26.209	10.01	13.4652	7.9646	1	1	1
NNU_16336-RA	PREDICTED: putative germin-like protein 2-1 [Nelumbo nucifera]		0.509	Down	0.001	24.237	7.44	107.363	36.3229	6	33	1
NNU_19269-RA	PREDICTED: zingipain-2-like [Nelumbo nucifera]		0.506	Down	0.001	42.215	9.31	115.467	33.687	10	23	10
NNU_03795-RA	"PREDICTED: probable zinc metalloprotease EGY2, chloroplastic isoform X1 [Nelumbo nucifera]"		0.505	Down	0.001	59.409	5.4	22.9138	3.10786	1	2	1
NNU_20282-RA	PREDICTED: stem-specific protein TSJT1-like [Nelumbo nucifera]		0.505	Down	0	28.295	6.23	33.7219	27.2374	5	6	5
NNU_00542-RA	PREDICTED: 14-3-3-like protein [Nelumbo nucifera]		0.503	Down	0	23.847	5.39	150.833	63.3333	15	51	4
NNU_02846-RA	PREDICTED: DNA-damage-repair/toleration protein DRT100-like [Nelumbo nucifera]		0.503	Down	0	39.164	8.18	218.453	51.9231	15	52	12
NNU_03739-RA	PREDICTED: protein SSUH2 homolog isoform X1 [Nelumbo nucifera]		0.503	Down	0	46.752	6.92	35.6686	12.381	4	5	4
NNU_19410-RA	PREDICTED: multicopper oxidase LPR1-like [Nelumbo nucifera]		0.502	Down	0	63.337	7.33	20.1935	3.79965	3	5	1
NNU_03781-RA	PREDICTED: probable aquaporin PIP1-2 [Nelumbo nucifera]		0.5	Down	0.001	30.701	8.63	72.6085	22.3776	5	10	5
NNU_01025-RA	PREDICTED: secoisolariciresinol dehydrogenase isoform X1 [Nelumbo nucifera]		0.499	Down	0	28.879	6.35	26.7686	15.3846	4	5	4
NNU_01698-RA	"PREDICTED: glucan endo-1,3-beta-glucosidase-like [Nelumbo nucifera]"		0.499	Down	0	170.442	6.02	299.897	23.4948	18	92	15
NNU_13360-RA	PREDICTED: peroxidase 17-like [Nelumbo nucifera]		0.498	Down	0.003	37.269	5.94	44.1042	14.1593	4	8	2
NNU_15130-RA	PREDICTED: chitinase 2-like [Nelumbo nucifera]		0.498	Down	0	33.017	5.44	49.2337	22.4832	5	7	5
NNU_21660-RA	PREDICTED: uncharacterized protein LOC104595381 [Nelumbo nucifera]		0.494	Down	0.002	21.316	8.95	33.5754	28.5714	5	14	2
NNU_19928-RA	PREDICTED: rRNA-processing protein EFG1-like [Nelumbo nucifera]		0.493	Down	0.001	37.324	10.37	2.81588	2.13415	1	1	1
NNU_24553-RA	PREDICTED: peroxidase 47-like [Nelumbo nucifera]		0.492	Down	0.001	35.44	5.74	104.818	34.5794	8	16	8
NNU_21929-RA	PREDICTED: uncharacterized protein LOC104591472 isoform X1 [Nelumbo nucifera]		0.488	Down	0	762.614	4.45	1987.81	37.9538	202	331	202
NNU_01898-RA	PREDICTED: potassium transporter 4 [Nelumbo nucifera]		0.487	Down	0	58.206	9.04	7.52129	2.11538	1	2	1
NNU_09774-RA	PREDICTED: dnaJ protein homolog [Nelumbo nucifera]		0.484	Down	0.002	33.035	5.33	34.432	17.4658	4	5	2
NNU_18252-RA	PREDICTED: BAG family molecular chaperone regulator 7-like [Nelumbo nucifera]		0.484	Down	0	48.431	9.16	8.6678	3.24826	1	2	1
NNU_22292-RA	PREDICTED: light-regulated protein [Nelumbo nucifera]		0.481	Down	0	15.006	4.59	28.7881	28.777	3	5	3
NNU_03266-RA	PREDICTED: 11-beta-hydroxysteroid dehydrogenase 1B-like [Nelumbo nucifera]		0.48	Down	0.006	28.947	8.87	3.62269	5.57621	1	1	1
NNU_12047-RA	PREDICTED: heat shock 70 kDa protein-like [Nelumbo nucifera]		0.476	Down	0	69.764	5.99	65.2547	19.8425	12	20	3
NNU_12989-RA	PREDICTED: peroxidase 2-like [Nelumbo nucifera]		0.474	Down	0	19.311	8.03	26.2796	24.4318	4	8	3
NNU_16046-RA	PREDICTED: DNA ligase 1 [Nelumbo nucifera]		0.474	Down	0.001	39.597	9.01	3.71467	2.8169	1	1	1
NNU_24417-RA	PREDICTED: alpha-galactosidase isoform X1 [Nelumbo nucifera]		0.47	Down	0	47.824	4.87	40.3645	16.5116	5	6	3
NNU_05767-RA	PREDICTED: sucrose synthase 2-like [Nelumbo nucifera]		0.466	Down	0	95.803	6.48	70.3981	14.6429	13	17	12
NNU_24404-RA	PREDICTED: expansin-A8-like [Nelumbo nucifera]		0.465	Down	0.003	27.082	7.61	26.3939	12.6482	2	6	1
NNU_08272-RA	PREDICTED: protein notum homolog [Nelumbo nucifera]		0.464	Down	0	45.328	7.96	77.4855	17.1149	5	10	5
NNU_06410-RA	PREDICTED: peroxidase 12-like [Nelumbo nucifera]		0.463	Down	0	38.669	8.43	99.2733	31.2849	9	28	5
NNU_06843-RA	"PREDICTED: pyruvate, phosphate dikinase, chloroplastic [Nelumbo nucifera]"		0.463	Down	0	96.005	5.33	166.808	31.6327	24	36	19
NNU_15978-RA	PREDICTED: cysteine proteinase inhibitor 1-like [Nelumbo nucifera]		0.461	Down	0	13.329	8.48	45.3195	39.3162	4	8	4
NNU_20132-RA	PREDICTED: peroxidase 3-like [Nelumbo nucifera]		0.46	Down	0.004	34.948	7.64	36.2722	18.0685	5	6	2
NNU_26391-RA	PREDICTED: uncharacterized protein LOC104592430 [Nelumbo nucifera]		0.454	Down	0	21.651	7.97	47.4909	30.8901	5	17	2
NNU_03543-RA	PREDICTED: uncharacterized protein ycf23-like [Nelumbo nucifera]		0.451	Down	0	12.671	9.64	23.0269	31.6667	3	5	3
NNU_12232-RA	PREDICTED: expansin-A8-like [Nelumbo nucifera]		0.451	Down	0	27.25	8.06	34.7971	15.748	3	8	2
NNU_02281-RA	PREDICTED: titin-like isoform X6 [Nelumbo nucifera]		0.444	Down	0	49.374	4.65	102.349	28.8939	10	18	10
NNU_20544-RA	PREDICTED: uncharacterized protein LOC104594274 [Nelumbo nucifera]		0.44	Down	0	40.966	9.48	11.2863	3.56164	1	2	1
NNU_08995-RA	PREDICTED: heat shock 70 kDa protein [Nelumbo nucifera]		0.437	Down	0	60.36	5.33	134.234	30.127	15	46	3
NNU_14237-RA	PREDICTED: alcohol dehydrogenase-like [Nelumbo nucifera]		0.437	Down	0	41.22	7.15	74.6684	26.3158	9	20	4
NNU_08757-RA	PREDICTED: elicitor-responsive protein 3 [Nelumbo nucifera]		0.433	Down	0.001	14.158	3.93	37.3374	38.4615	4	7	4
NNU_04476-RA	PREDICTED: glycerophosphodiester phosphodiesterase GDPD6-like [Nelumbo nucifera]		0.428	Down	0	43.897	5.47	111.66	30.4688	8	24	8
NNU_20694-RA	"PREDICTED: 15.7 kDa heat shock protein, peroxisomal [Nelumbo nucifera]"		0.428	Down	0	15.851	7.4	44.9314	41.844	6	11	6
NNU_24660-RA	PREDICTED: GDSL esterase/lipase At1g71250-like [Nelumbo nucifera]		0.428	Down	0.002	39.221	5.68	31.0527	9.09091	2	4	2
NNU_07210-RA	PREDICTED: serine carboxypeptidase-like 45 [Nelumbo nucifera]		0.427	Down	0.002	107.201	8.09	19.4152	5.19211	4	5	4
NNU_00950-RA	PREDICTED: low-temperature-induced cysteine proteinase-like [Nelumbo nucifera]		0.42	Down	0	55.299	5.15	36.8511	3.0303	1	6	1
NNU_13214-RA	PREDICTED: chaperone protein ClpB1 [Nelumbo nucifera]		0.419	Down	0	100.532	6.83	151.15	23.3925	16	24	14
NNU_20770-RA	PREDICTED: acidic endochitinase-like [Nelumbo nucifera]		0.419	Down	0	30.643	8.63	66.25	19.6552	5	8	4
NNU_25955-RA	PREDICTED: uncharacterized protein LOC104608188 [Nelumbo nucifera]		0.419	Down	0	23.551	6.32	4.30225	5.45455	1	1	1
NNU_00277-RA	PREDICTED: senescence-specific cysteine protease SAG39-like [Nelumbo nucifera]		0.416	Down	0.003	47.375	5.39	23.513	6.19266	2	3	2
NNU_21977-RA	PREDICTED: GDSL esterase/lipase At5g14450 [Nelumbo nucifera]		0.416	Down	0	84.118	7.06	48.002	6.94626	4	14	4
NNU_14870-RA	PREDICTED: purple acid phosphatase 4-like [Nelumbo nucifera]		0.414	Down	0	71.821	6.35	14.7742	3.77953	2	2	2
NNU_12029-RA	PREDICTED: zingipain-2-like [Nelumbo nucifera]		0.413	Down	0	39.442	7.28	144.065	40.5099	11	38	10
NNU_26419-RA	PREDICTED: umecyanin-like [Nelumbo nucifera]		0.408	Down	0.002	18.433	6.34	36.7798	12.0879	1	4	1
NNU_17069-RA	PREDICTED: subtilisin-like protease [Nelumbo nucifera]		0.403	Down	0.002	81.98	5.62	52.4146	9.77836	5	8	5
NNU_19483-RA	PREDICTED: 17.1 kDa class II heat shock protein-like [Nelumbo nucifera]		0.403	Down	0	17.45	7.24	25.8298	16.0256	2	8	1
NNU_25338-RA	PREDICTED: copper transport protein CCH-like [Nelumbo nucifera]		0.403	Down	0.001	9.012	4.63	88.3463	72.9412	8	18	8
NNU_20010-RA	PREDICTED: patellin-1-like isoform X1 [Nelumbo nucifera]		0.401	Down	0	22.545	4.86	20.5217	13.3333	3	5	3
NNU_04090-RA	PREDICTED: 18.2 kDa class I heat shock protein-like [Nelumbo nucifera]		0.4	Down	0	18.193	6.09	21.4791	20	3	5	2
NNU_09644-RA	PREDICTED: catalase isozyme 1-like isoform X1 [Nelumbo nucifera]		0.4	Down	0	60.363	8.31	39.856	12.0459	6	9	1
NNU_19904-RA	PREDICTED: salicylate carboxymethyltransferase-like [Nelumbo nucifera]		0.4	Down	0	41.051	6.46	68.2773	34.9727	12	14	12
NNU_18456-RA	PREDICTED: uncharacterized protein LOC104604277 isoform X1 [Nelumbo nucifera]		0.399	Down	0	23.206	5.82	46.5362	21.5962	4	13	2
NNU_20157-RA	PREDICTED: somatic embryogenesis receptor kinase 1-like [Nelumbo nucifera]		0.395	Down	0	29.582	6.19	10.3914	8.20896	2	3	2
NNU_16049-RA	PREDICTED: cleavage and polyadenylation specificity factor subunit CG7185 [Nelumbo nucifera]		0.394	Down	0.001	67.716	5.21	7.91643	3.05344	2	2	2
NNU_14437-RA	PREDICTED: uncharacterized protein LOC104598463 [Nelumbo nucifera]		0.391	Down	0	20.131	9.17	3.25532	4.8913	1	1	1
NNU_06280-RA	PREDICTED: non-specific lipid transfer protein-like 1 [Nelumbo nucifera]		0.39	Down	0	20.352	7.88	2.26297	4.56853	1	1	1
NNU_12549-RA	PREDICTED: aquaporin PIP2-4-like [Nelumbo nucifera]		0.388	Down	0	30.886	8.62	31.5758	11.1498	2	6	2
NNU_11879-RA	PREDICTED: 17.1 kDa class II heat shock protein-like [Nelumbo nucifera]		0.385	Down	0	17.465	5.73	26.3301	16.0256	2	6	1
NNU_26422-RA	PREDICTED: umecyanin-like [Nelumbo nucifera]		0.384	Down	0	20.927	7.75	60.2658	22.7979	3	34	3
NNU_11613-RA	PREDICTED: beta-glucosidase 12-like [Nelumbo nucifera]		0.38	Down	0	59.239	8.75	7.03885	3.07102	2	2	1
NNU_19407-RA	PREDICTED: multicopper oxidase LPR1-like [Nelumbo nucifera]		0.378	Down	0	64.72	8.69	7.59654	2.8021	1	1	1
NNU_19696-RA	PREDICTED: uncharacterized protein LOC104588074 isoform X1 [Nelumbo nucifera]		0.373	Down	0.007	28.586	9.72	5.02831	5.62249	1	1	1
NNU_20453-RA	PREDICTED: glycerophosphodiester phosphodiesterase GDPDL4-like [Nelumbo nucifera]		0.37	Down	0	77.527	7.49	13.7091	4.2796	3	3	1
NNU_25850-RA	PREDICTED: protein ASPARTIC PROTEASE IN GUARD CELL 2-like [Nelumbo nucifera]		0.365	Down	0.001	52.054	7.81	7.80988	3.9749	2	2	2
NNU_14306-RA	PREDICTED: basic endochitinase-like [Nelumbo nucifera]		0.359	Down	0	38.548	4.64	35.1328	12.0787	3	6	3
NNU_23043-RA	PREDICTED: probable LRR receptor-like serine/threonine-protein kinase At1g56130 [Nelumbo nucifera]		0.358	Down	0	23.778	4.83	15.8702	14.7465	3	5	1
NNU_19692-RA	PREDICTED: protein ASPARTIC PROTEASE IN GUARD CELL 2-like [Nelumbo nucifera]		0.357	Down	0	35.117	6.49	7.57414	3.41615	1	1	1
NNU_12939-RA	PREDICTED: cysteine-rich repeat secretory protein 38-like [Nelumbo nucifera]		0.356	Down	0	67.328	7.53	81.3617	17.1953	8	19	8
NNU_11705-RA	PREDICTED: pectinesterase-like [Nelumbo nucifera]		0.355	Down	0	63.77	8.88	20.0323	3.47222	2	5	1
NNU_05080-RA	PREDICTED: uncharacterized protein LOC104609309 [Nelumbo nucifera]		0.352	Down	0.003	81.393	9.48	21.0677	4.97312	3	4	3
NNU_04691-RA	"PREDICTED: protease Do-like 8, chloroplastic isoform X3 [Nelumbo nucifera]"		0.345	Down	0.001	39.629	6.96	29.6839	18.4492	5	5	5
NNU_11368-RA	PREDICTED: LRR receptor-like serine/threonine-protein kinase GSO1 [Nelumbo nucifera]		0.343	Down	0	59.334	5.43	6.47221	4.22265	2	2	2
NNU_23117-RA	Uncharacterized protein		0.338	Down	0.008	11.892	7.68	10.5777	12.5	1	1	1
NNU_21764-RA	Uncharacterized protein		0.335	Down	0	50.497	8.54	2.04547	1.91388	1	1	1
NNU_22692-RA	PREDICTED: protein EXORDIUM-like 2 [Nelumbo nucifera]		0.334	Down	0	32.854	9.07	34.0112	19.4805	5	7	4
NNU_18282-RA	"PREDICTED: small heat shock protein, chloroplastic-like [Nelumbo nucifera]"		0.331	Down	0	24.057	8.72	34.3228	31.9249	5	5	5
NNU_13572-RA	PREDICTED: pentatricopeptide repeat-containing protein At2g04860 [Nelumbo nucifera]		0.316	Down	0	47.839	5.94	74.5527	22.5882	7	10	7
NNU_06152-RA	PREDICTED: basic 7S globulin-like [Nelumbo nucifera]		0.314	Down	0	97.448	8.24	88.7873	11.9518	8	15	8
NNU_08589-RA	PREDICTED: pathogenesis-related protein 5-like [Nelumbo nucifera]		0.308	Down	0.001	25.793	5.55	3.7592	4.09836	1	1	1
NNU_03544-RA	PREDICTED: uncharacterized protein ycf23-like [Nelumbo nucifera]		0.307	Down	0	18.336	6.18	28.7064	24.2775	4	6	4
NNU_17910-RA	PREDICTED: endochitinase PR4-like [Nelumbo nucifera]		0.286	Down	0	28.867	5.4	57.9184	26.4706	5	7	5
NNU_05086-RA	PREDICTED: pectinesterase 2-like [Nelumbo nucifera]		0.261	Down	0	66.543	8.95	2.24367	1.35364	1	1	1
NNU_05006-RA	PREDICTED: pectinesterase [Nelumbo nucifera]		0.26	Down	0	38.184	7.27	115.007	23.8636	7	18	7
NNU_22691-RA	PREDICTED: protein EXORDIUM-like [Nelumbo nucifera]		0.26	Down	0.044	35.378	8.88	4.72354	5.43807	1	1	1
NNU_10811-RA	PREDICTED: probable aquaporin NIP5-1 [Nelumbo nucifera]		0.258	Down	0.007	24.727	9.03	6.62089	10.5932	2	2	2
NNU_21804-RA	Uncharacterized protein		0.253	Down	0	11.554	7.87	9.17411	14	2	2	2
NNU_07948-RA	PREDICTED: basic blue protein-like [Nelumbo nucifera]		0.245	Down	0	13.333	9.22	12.8755	20.6349	3	3	2
NNU_24504-RA	PREDICTED: uncharacterized protein LOC104593877 isoform X2 [Nelumbo nucifera]		0.245	Down	0	17.563	4.55	84.9824	38.6905	5	10	5
NNU_06154-RA	PREDICTED: basic 7S globulin 2-like [Nelumbo nucifera]		0.238	Down	0	45.789	8.07	174.047	36.6359	10	42	10
NNU_23045-RA	PREDICTED: probable LRR receptor-like serine/threonine-protein kinase At1g56130 [Nelumbo nucifera]		0.167	Down	0	15.36	6.02	10.5745	17.0213	2	3	2
NNU_01300-RA	PREDICTED: CASP-like protein 1D1 [Nelumbo nucifera]		0.158	Down	0.001	21.347	9.22	19.5396	11.0553	2	3	2
NNU_25121-RA	PREDICTED: zingipain-2-like [Nelumbo nucifera]		0.158	Down	0	45.485	7.37	85.3747	15.6863	5	15	4
NNU_24291-RA	"PREDICTED: acidic endochitinase-like, partial [Nelumbo nucifera]"		0.157	Down	0	18.103	4.67	21.4027	19.0751	2	3	2
NNU_22026-RA	PREDICTED: probable pectate lyase 18 [Nelumbo nucifera]	AT1G14420Pectate lyase family protein;破坏细胞壁	0.134	Down	0	44.231	7.12	76.1274	18.7654	7	15	3
core gene means the gene was identified at both transcript level and protein level
