# Supplementary material for: Integrated Omics Analyses Identify Key Pathways Involved in Petiole Rigidity Formation in Sacred Lotus
Source: Int J Mol Sci. 2020 Jul 18;21(14):5087. doi: 10.3390/ijms21145087 (PMC7404260; doi:10.3390/ijms21145087)
Supplement: Supplementary file 1 [file ijms-21-05087-s001.zip › Suplementary table4.xlsx]

## Sheet: TableS4
Protein quantification by TMT-labeling and PRM methods
Accession	Protein description	TMT-labeling	PRM
		IVP/IFP ratio	IVP/IFP ratio
NNU_03827-RA	phenylalanine ammonia-lyase	2.8	2.3
NNU_15122-RA	UDP-glucuronic acid decarboxylase 6	2.3	2.4
NNU_21632-RA	cellulose synthase A catalytic subunit 1	2.3	2.3
NNU_03659-RA	UDP-glucose 6-dehydrogenase 4-like	1.9	1.8
NNU_07386-RA	UDP-glucose 6-dehydrogenase 1-like	1.9	1.6
NNU_12302-RA	UDP-glucuronic acid decarboxylase 6	1.7	2.8
NNU_10172-RA	rhamnose biosynthetic enzyme 1	1.7	5.5
NNU_04520-RA	UDP-glucose 6-dehydrogenase 1	1.7	1.1
NNU_25253-RA	UDP-D-apiose/UDP-D-xylose synthase 2	1.5	1.6
NNU_26480-RA	sucrose-phosphate synthase 1	0.6	0.7
NNU_07396-RA	beta-glucosidase 40-like	0.5	0.3
