# Supplementary material for: Integrated Omics Analyses Identify Key Pathways Involved in Petiole Rigidity Formation in Sacred Lotus
Source: Int J Mol Sci. 2020 Jul 18;21(14):5087. doi: 10.3390/ijms21145087 (PMC7404260; doi:10.3390/ijms21145087)
Supplement: Supplementary file 1 [file ijms-21-05087-s001.zip › Suplementary table5.xlsx]

## Sheet: TableS5
transcription factors were identified in DEGs and DEPs
ID	Description	Log2(IVP/IFP)	Source
NNU_00569-RA	PREDICTED: AP2/ERF and B3 domain-containing transcription factor RAV1-like [Nelumbo nucifera]	-3.95527	DEGs
NNU_00463-RA	PREDICTED: transcription factor bHLH75-like [Nelumbo nucifera]	-5.19698	DEGs
NNU_00539-RA	PREDICTED: transcription factor TGA2-like isoform X1 [Nelumbo nucifera]	2.47294	DEGs
NNU_00757-RA	PREDICTED: transcription factor MYB114-like [Nelumbo nucifera]	-1.68612	DEGs
NNU_01481-RA	PREDICTED: ethylene-responsive transcription factor ERF061 [Nelumbo nucifera]	1.33774	DEGs
NNU_01562-RA	PREDICTED: transcription factor bHLH93-like [Nelumbo nucifera]	-3.6783	DEGs
NNU_01924-RA	PREDICTED: ethylene-responsive transcription factor ERF113 [Nelumbo nucifera]	-3.73719	DEGs
NNU_01982-RA	PREDICTED: NAC transcription factor 25-like [Nelumbo nucifera]	-1.60991	DEGs
NNU_02881-RA	PREDICTED: transcription factor HBP-1b(c38)-like [Nelumbo nucifera]	-2.53256	DEGs
NNU_03383-RA	PREDICTED: transcription factor CPC-like [Nelumbo nucifera]	-2.14366	DEGs
NNU_03597-RA	PREDICTED: probable WRKY transcription factor 49 [Nelumbo nucifera]	-4.29126	DEGs
NNU_03978-RA	PREDICTED: transcription factor MYB90-like [Nelumbo nucifera]	-2.5776	DEGs
NNU_04208-RA	PREDICTED: transcription factor MYB24-like [Nelumbo nucifera]	-1.72852	DEGs
NNU_04402-RA	PREDICTED: transcription factor BIM2 isoform X4 [Nelumbo nucifera]	1.45251	DEGs
NNU_05128-RA	PREDICTED: nuclear transcription factor Y subunit A-3-like [Nelumbo nucifera]	-1.26466	DEGs
NNU_05349-RA	PREDICTED: transcription factor HBI1-like isoform X1 [Nelumbo nucifera]	-2.10303	DEGs
NNU_06441-RA	PREDICTED: general transcription factor IIF subunit 2-like [Nelumbo nucifera]	-1.28349	DEGs
NNU_07209-RA	PREDICTED: probable WRKY transcription factor 72 isoform X1 [Nelumbo nucifera]	-2.82561	DEGs
NNU_07517-RA	PREDICTED: transcription factor bHLH49 [Nelumbo nucifera]	1.66662	DEGs
NNU_07614-RA	PREDICTED: transcription factor TCP18-like [Nelumbo nucifera]	-4.6944	DEGs
NNU_07628-RA	PREDICTED: AP2/ERF and B3 domain-containing transcription factor RAV1-like [Nelumbo nucifera]	-1.21843	DEGs
NNU_07819-RA	PREDICTED: probable WRKY transcription factor 72 [Nelumbo nucifera]	-4.8916	DEGs
NNU_08268-RA	PREDICTED: transcription factor HY5-like [Nelumbo nucifera]	1.69496	DEGs
NNU_08414-RA	PREDICTED: probable WRKY transcription factor 14 [Nelumbo nucifera]	-9	DEGs
NNU_08503-RA	PREDICTED: transcription factor bHLH30-like [Nelumbo nucifera]	-4.10865	DEGs
NNU_09605-RA	PREDICTED: NAC transcription factor 29-like [Nelumbo nucifera]	-2.94867	DEGs
NNU_11027-RA	PREDICTED: myb family transcription factor APL-like isoform X1 [Nelumbo nucifera]	1.17211	DEGs
NNU_11127-RA	PREDICTED: transcription factor bHLH36-like [Nelumbo nucifera]	1.53757	DEGs
NNU_11564-RA	PREDICTED: transcription factor bHLH130-like isoform X3 [Nelumbo nucifera]	-1.4933	DEGs
NNU_11598-RA	PREDICTED: transcription factor TGA2-like [Nelumbo nucifera]	-5.84532	DEGs
NNU_11841-RA	PREDICTED: AP2-like ethylene-responsive transcription factor AIL1 [Nelumbo nucifera]	-4.57924	DEGs
NNU_11947-RA	PREDICTED: putative transcription factor bHLH041 [Nelumbo nucifera]	-3.74243	DEGs
NNU_12117-RA	PREDICTED: probable WRKY transcription factor 40 [Nelumbo nucifera]	-1.91437	DEGs
NNU_12638-RA	PREDICTED: transcription factor bHLH51-like [Nelumbo nucifera]	-2.97881	DEGs
NNU_12891-RA	PREDICTED: GATA transcription factor 28-like [Nelumbo nucifera]	-1.35753	DEGs
NNU_13078-RA	PREDICTED: transcription factor bHLH51-like [Nelumbo nucifera]	-5.20094	DEGs
NNU_13322-RA	PREDICTED: transcription factor bHLH94-like [Nelumbo nucifera]	-2.19583	DEGs
NNU_13622-RA	PREDICTED: probable WRKY transcription factor 7 [Nelumbo nucifera]	-1.17265	DEGs
NNU_14618-RA	PREDICTED: trihelix transcription factor GTL2-like [Nelumbo nucifera]	-1.14949	DEGs
NNU_14943-RA	PREDICTED: transcription factor PIF1-like isoform X3 [Nelumbo nucifera]	-1.78235	DEGs
NNU_15188-RA	PREDICTED: transcription factor MYB59-like isoform X1 [Nelumbo nucifera]	-3.72062	DEGs
NNU_16122-RA	PREDICTED: probable WRKY transcription factor 65 isoform X1 [Nelumbo nucifera]	-3.12345	DEGs
NNU_16795-RA	PREDICTED: transcription factor MYB1R1-like isoform X1 [Nelumbo nucifera]	-2.36456	DEGs
NNU_16923-RA	PREDICTED: transcription factor MYB3-like [Nelumbo nucifera]	-3.4763	DEGs
NNU_17059-RA	PREDICTED: transcription factor SPATULA-like isoform X1 [Nelumbo nucifera]	-2.71228	DEGs
NNU_17640-RA	PREDICTED: transcription factor TCP7 [Nelumbo nucifera]	-1.07297	DEGs
NNU_18059-RA	PREDICTED: transcription factor MYC2 [Nelumbo nucifera]	1.17739	DEGs
NNU_18345-RA	PREDICTED: transcription factor MYB114-like [Nelumbo nucifera]	-2.18106	DEGs
NNU_18755-RA	PREDICTED: probable WRKY transcription factor 49 [Nelumbo nucifera]	-1.68253	DEGs
NNU_19178-RA	PREDICTED: probable WRKY transcription factor 28 [Nelumbo nucifera]	-2.85914	DEGs
NNU_19512-RA	PREDICTED: ethylene-responsive transcription factor ERF014-like [Nelumbo nucifera]	1.69503	DEGs
NNU_19777-RA	PREDICTED: trihelix transcription factor ASIL1 [Nelumbo nucifera]	-1.10484	DEGs
NNU_19814-RA	PREDICTED: transcription factor RAX2-like [Nelumbo nucifera]	-3.28457	DEGs
NNU_20314-RA	PREDICTED: probable WRKY transcription factor 31 [Nelumbo nucifera]	-2.56465	DEGs
NNU_21670-RA	PREDICTED: ethylene-responsive transcription factor WIN1-like [Nelumbo nucifera]	7.21323	DEGs
NNU_22200-RA	PREDICTED: truncated transcription factor CAULIFLOWER D-like isoform X1 [Nelumbo nucifera]	4.43271	DEGs
NNU_22208-RA	PREDICTED: probable WRKY transcription factor 75 [Nelumbo nucifera]	-2.68951	DEGs
NNU_22247-RA	PREDICTED: NAC transcription factor 25-like [Nelumbo nucifera]	-1.27645	DEGs
NNU_22271-RA	PREDICTED: transcription factor bHLH137-like [Nelumbo nucifera]	-6.22315	DEGs
NNU_22629-RA	PREDICTED: transcription factor bHLH143 [Nelumbo nucifera]	-1.076	DEGs
NNU_22717-RA	PREDICTED: transcription factor JUNGBRUNNEN 1-like [Nelumbo nucifera]	-5.45764	DEGs
NNU_22850-RA	PREDICTED: heat stress transcription factor B-3-like [Nelumbo nucifera]	-4.91804	DEGs
NNU_24385-RA	PREDICTED: probable WRKY transcription factor 70 [Nelumbo nucifera]	-1.21569	DEGs
NNU_24569-RA	PREDICTED: ethylene-responsive transcription factor ERF036-like [Nelumbo nucifera]	-2.90005	DEGs
NNU_24727-RA	PREDICTED: ethylene-responsive transcription factor ERF014 [Nelumbo nucifera]	1.78322	DEGs
NNU_25670-RA	PREDICTED: probable WRKY transcription factor 65 [Nelumbo nucifera]	-3.01047	DEGs
NNU_00569-RA	PREDICTED: AP2/ERF and B3 domain-containing transcription factor RAV1-like [Nelumbo nucifera]	0.557	DEPs
NNU_19986-RA	PREDICTED: transcription factor VIP1 isoform X1 [Nelumbo nucifera]	1.933	DEPs
NNU_01491-RA	PREDICTED: transcription factor HBP-1a isoform X1 [Nelumbo nucifera]	1.883	DEPs
NNU_17707-RA	PREDICTED: trihelix transcription factor GTL1 isoform X1 [Nelumbo nucifera]	1.547	DEPs
