# Supplementary material for: Integrated Omics Analyses Identify Key Pathways Involved in Petiole Rigidity Formation in Sacred Lotus
Source: Int J Mol Sci. 2020 Jul 18;21(14):5087. doi: 10.3390/ijms21145087 (PMC7404260; doi:10.3390/ijms21145087)
Supplement: Supplementary file 1 [file ijms-21-05087-s001.zip › Suplementary table6.xls]

## Sheet: ALL_sample_data
Index	Compounds	Class	Mhpmix01	Mhpmix02	Mhpmix03	IVP1	IVP2	IFP1	IFP2	Q1 (Da)	Q3 (Da)	Rt (min)	Molecular Weight (Da)	Ionization model
Nel001	L-Phenylalanine	Amino acids	8330000	9090000	8150000	8750000	8910000	9160000	8660000	166	120.1	1.96	165.079	[M+H]+
Nel002	Caffeic acid	Hydroxycinnamoyl derivatives	9520	8290	8670	9590	14700	10800	12400	181.042	135.1	3.14	180.042	[M+H]+
Nel003	p-Coumaric acid	Hydroxycinnamoyl derivatives	43800	52000	48400	26100	22400	72800	44300	165.047	147.1	3.71	164.047	[M+H]+
Nel004	Sinapic acid	Hydroxycinnamoyl derivatives	18000	18700	18900	23100	19700	16400	13800	225.069	149.1	3.89	224.069	[M+H]+
Nel005	Ferulic acid	Hydroxycinnamoyl derivatives	18300	20100	19700	8520	8670	29700	21000	195.058	149.1	3.92	194.058	[M+H]+
Nel006	p-Coumaraldehyde	Hydroxycinnamoyl derivatives	41300	46700	42700	46100	34200	49300	42700	149.1	131	4.25	148.052	[M+H]+
Nel007	Sinapinaldehyde	Hydroxycinnamoyl derivatives	31100	35800	34500	28400	29600	44700	41800	209.1	149.1	4.43	208.074	[M+H]+
Nel008	Coniferylaldehyde	Hydroxycinnamoyl derivatives	411000	397000	407000	659000	693000	138000	139000	179.063	123	4.46	178.063	[M+H]+
Nel009	Cinnamic acid	Hydroxycinnamoyl derivatives	851000	773000	774000	1000000	950000	655000	675000	149.052	103	5.22	148.052	[M+H]+
Nel010	Caffeic aldehyde	Hydroxycinnamoyl derivatives	42500	43700	42800	25000	27500	58100	53800	165.1	95.5	5.88	164.1	[M+H]+
Nel011	p-Coumaryl alcohol	Hydroxycinnamoyl derivatives	41900	36600	32500	43500	38400	32300	26400	149	130.1	3.5	150.068	[M-H]-
Nel012	Coniferyl alcohol	Hydroxycinnamoyl derivatives	490000	395000	335000	400000	355000	477000	334000	179.079	146.1	3.71	180.079	[M-H]-
Nel013	Sinapyl alcohol	Hydroxycinnamoyl derivatives	271000	252000	209000	496000	448000	60500	54800	209	179.1	3.73	210.089	[M-H]-
index means the tags of compounds in MS, Mhpmix01-03 means IVP and IFP samples mixture respectively
